# Supplementary material for: N-(3-Chloro-1-methyl-1H-indazol-5-yl)-4-methylbenzene­sulfonamide
Source: Acta Crystallogr Sect E Struct Rep Online. 2014 Jan 22;70(Pt 2):o181. doi: 10.1107/S1600536814001184 (PMC3998334; doi:10.1107/S1600536814001184)
Supplement: Supplementary file 1 [file e-70-0o181-sup1.cif]

##############################################################################
#                                                                            #
# This CIF contains the data in a paper accepted for publication in          #
# Acta Crystallographica Section E. It conforms to the requirements of       #
# Notes for Authors for Acta Crystallographica Section E, and has been       #
# peer reviewed under the auspices of the IUCr Commission on Journals.       #
#                                                                            #
# Full details of the Crystallographic Information File format               #
# are given in the paper "The Crystallographic Information File (CIF):       #
# a New Standard Archive File for Crystallography" by S. R. Hall, F. H.      #
# Allen and I. D. Brown [Acta Cryst. (1991), A47, 655-685].                  #
#                                                                            #
# The current version of the core CIF dictionary is obtainable from          #
# ftp://ftp.iucr.org/pub/cif_core.dic.                                       #
#                                                                            #
# Software is freely available for graphical display of the structure(s)     #
# in this CIF. For information consult the CIF software page                 #
# http://www.iucr.org/resources/cif/software.                                #
#                                                                            #
# This file may be used for bona fide research purposes within the           #
# scientific community so long as proper attribution is given to the journal # 
# article from which it was obtained.                                        #
#                                                                            #
##############################################################################
data_I
_audit_creation_method     SHELXL-97
_journal_date_recd_electronic     2014-01-11
_journal_date_accepted     2014-01-16
_journal_name_full     'Acta Crystallographica, Section E'
_journal_year     2014
_journal_volume     70
_journal_issue      2
_journal_page_first     o181
_journal_page_last     o181
_journal_paper_category     QO
_journal_paper_doi     10.1107/S1600536814001184
_journal_coeditor_code     RZ5102
_publ_contact_author_name     'Ouafa Amiri'
_publ_contact_author_address
;
Laboratoire de Chimie Organique et Analytique
Universit\'e Sultan Moulay Slimane,
Facult\'e des Sciences et Techniques, B\'eni-Mellal, BP 523, Morocco
;
_publ_contact_author_email     'ouafa_amiri@yahoo.fr'
_publ_contact_author_fax     '212 537 77 54 40'
_publ_contact_author_phone     '212 537 77 54 40'
_publ_section_title
;
<i>N</i>-(3-Chloro-1-methyl-1<i>H</i>-indazol-5-yl)-4-methylbenzenesulfonamide
;
loop_
    _publ_author_name
    _publ_author_address
    'Chicha, Hakima'
;
Laboratoire de Chimie Organique et Analytique
Universit\'e Sultan Moulay Slimane,
Facult\'e des Sciences et Techniques, B\'eni-Mellal, BP 523, Morocco
;
    'Rakib, El Mostapha'
;
Laboratoire de Chimie Organique et Analytique
Universit\'e Sultan Moulay Slimane,
Facult\'e des Sciences et Techniques, B\'eni-Mellal, BP 523, Morocco
;
    'Amiri, Ouafa'
;
Laboratoire de Chimie Organique et Analytique
Universit\'e Sultan Moulay Slimane,
Facult\'e des Sciences et Techniques, B\'eni-Mellal, BP 523, Morocco
;
    'Saadi, Mohamed'
;
Laboratoire de Chimie du Solide Appliqu\'ee,
Facult\'e des Sciences, Universit\'e Mohammed V-Agdal
Avenue Ibn Battouta, BP 1014, Rabat, Morocco
;
    'El Ammari, Lahcen'
;
Laboratoire de Chimie du Solide Appliqu\'ee,
Facult\'e des Sciences, Universit\'e Mohammed V-Agdal
Avenue Ibn Battouta, BP 1014, Rabat, Morocco
;
_chemical_name_systematic
;
<i>N</i>-(3-Chloro-1-methyl-1<i>H</i>-indazol-5-yl)-4-methylbenzenesulfonamide
;
_chemical_name_common     ?
_chemical_formula_moiety     'C15 H14 Cl N3 O2 S'
_chemical_formula_sum     'C15 H14 Cl N3 O2 S'
_chemical_formula_iupac     'C15 H14 Cl N3 O2 S'
_chemical_formula_weight     335.80
_chemical_melting_point     ?
_symmetry_cell_setting     monoclinic
_symmetry_space_group_name_H-M     'P 21/n'
_symmetry_space_group_name_Hall     '-P 2yn'
loop_
    _symmetry_equiv_pos_as_xyz
    'x, y, z'
    '-x+1/2, y+1/2, -z+1/2'
    '-x, -y, -z'
    'x-1/2, -y-1/2, z-1/2'
_cell_length_a     8.4580(13)
_cell_length_b     34.920(6)
_cell_length_c     10.8333(17)
_cell_angle_alpha     90.00
_cell_angle_beta     97.226(7)
_cell_angle_gamma     90.00
_cell_volume     3174.2(9)
_cell_formula_units_Z     8
_cell_measurement_reflns_used     7548
_cell_measurement_theta_min     1.17
_cell_measurement_theta_max     27.88
_cell_measurement_temperature     296(2)
_exptl_crystal_description     Block
_exptl_crystal_colour     colourless
_exptl_crystal_size_max     0.43
_exptl_crystal_size_mid     0.34
_exptl_crystal_size_min     0.29
_exptl_crystal_density_diffrn     1.405
_exptl_crystal_density_method     'not measured'
_exptl_crystal_F_000     1392
_exptl_absorpt_coefficient_mu     0.382
_exptl_absorpt_correction_type     multi-scan
_exptl_absorpt_process_details     '(SADABS; Bruker, 2009)'
_exptl_absorpt_correction_T_min     0.6934
_exptl_absorpt_correction_T_max     0.7466
_exptl_special_details     ?
_diffrn_ambient_temperature     296(2)
_diffrn_radiation_type     MoK\a
_diffrn_radiation_wavelength     0.71073
_diffrn_radiation_source     'fine-focus sealed tube'
_diffrn_radiation_monochromator     graphite
_diffrn_measurement_device_type     'Bruker X8 APEX Diffractometer'
_diffrn_measurement_method     '\f and \w scans'
_diffrn_reflns_number     24523
_diffrn_reflns_av_R_equivalents     0.0294
_diffrn_reflns_av_sigmaI/netI     0.0295
_diffrn_reflns_theta_min     1.17
_diffrn_reflns_theta_max     27.88
_diffrn_reflns_theta_full     27.88
_diffrn_measured_fraction_theta_max     0.998
_diffrn_measured_fraction_theta_full     0.998
_diffrn_reflns_limit_h_min     -11
_diffrn_reflns_limit_h_max     11
_diffrn_reflns_limit_k_min     -45
_diffrn_reflns_limit_k_max     45
_diffrn_reflns_limit_l_min     -14
_diffrn_reflns_limit_l_max     14
_refine_special_details
;
Refinement of <i>F</i>^2^ against all reflections. The weighted <i>R</i>-factor
<i>wR</i> and goodness of fit <i>S</i> are based on <i>F</i>^2^, conventional
<i>R</i>-factors <i>R</i> are based on <i>F</i>, with <i>F</i> set to zero for
negative <i>F</i>^2^. The threshold expression of <i>F</i>^2^ >
\s(<i>F</i>^2^) is used only for calculating <i>R</i>-factors(gt) <i>etc</i>.
and is not relevant to the choice of reflections for refinement.
<i>R</i>-factors based on <i>F</i>^2^ are statistically about twice as large
as those based on <i>F</i>, and <i>R</i>- factors based on all data will be
even larger.
;
_reflns_number_total     7548
_reflns_number_gt     5730
_reflns_threshold_expression     >2sigma(I)
_refine_ls_structure_factor_coef     Fsqd
_refine_ls_matrix_type     full
_refine_ls_R_factor_all     0.0669
_refine_ls_R_factor_gt     0.0482
_refine_ls_wR_factor_gt     0.1254
_refine_ls_wR_factor_ref     0.1369
_refine_ls_goodness_of_fit_ref     1.043
_refine_ls_restrained_S_all     1.043
_refine_ls_number_reflns     7548
_refine_ls_number_parameters     398
_refine_ls_number_restraints     0
_refine_ls_hydrogen_treatment     constr
_refine_ls_weighting_scheme     calc
_refine_ls_weighting_details
         'calc w=1/[\s^2^(Fo^2^)+(0.0660P)^2^+1.0641P] where P=(Fo^2^+2Fc^2^)/3'
_atom_sites_solution_hydrogens     geom
_atom_sites_solution_primary     direct
_atom_sites_solution_secondary     difmap
_refine_ls_shift/su_max     0.001
_refine_ls_shift/su_mean     0.000
_refine_diff_density_max     0.357
_refine_diff_density_min     -0.305
_refine_ls_extinction_method     none
_refine_ls_extinction_coef     ?
loop_
    _atom_type_symbol
    _atom_type_description
    _atom_type_scat_dispersion_real
    _atom_type_scat_dispersion_imag
    _atom_type_scat_source
    'C' 'C' 0.0033 0.0016
                         'International Tables Vol C Tables 4.2.6.8 and 6.1.1.4'
    'H' 'H' 0.0000 0.0000
                         'International Tables Vol C Tables 4.2.6.8 and 6.1.1.4'
    'N' 'N' 0.0061 0.0033
                         'International Tables Vol C Tables 4.2.6.8 and 6.1.1.4'
    'O' 'O' 0.0106 0.0060
                         'International Tables Vol C Tables 4.2.6.8 and 6.1.1.4'
    'S' 'S' 0.1246 0.1234
                         'International Tables Vol C Tables 4.2.6.8 and 6.1.1.4'
    'Cl' 'Cl' 0.1484 0.1585
                         'International Tables Vol C Tables 4.2.6.8 and 6.1.1.4'
_computing_data_collection     'APEX2 (Bruker, 2009)'
_computing_cell_refinement     'SAINT (Bruker, 2009)'
_computing_data_reduction     'SAINT (Bruker, 2009)'
_computing_structure_solution     'SHELXS97 (Sheldrick, 2008)'
_computing_structure_refinement     'SHELXL97 (Sheldrick, 2008)'
_computing_molecular_graphics     'ORTEP-3 for Windows (Farrugia, 2012)'
_computing_publication_material
                               'PLATON (Spek, 2009) and publCIF (Westrip, 2010)'
loop_
    _atom_site_type_symbol
    _atom_site_label
    _atom_site_fract_x
    _atom_site_fract_y
    _atom_site_fract_z
    _atom_site_U_iso_or_equiv
    _atom_site_adp_type
    _atom_site_calc_flag
    _atom_site_refinement_flags
    _atom_site_occupancy
    _atom_site_symmetry_multiplicity
    _atom_site_disorder_assembly
    _atom_site_disorder_group
    C C1 1.0746(3) 0.91347(6) 0.79881(19) 0.0504(5) Uani d . 1 1 . .
    C C2 1.0407(2) 0.87989(6) 0.72723(17) 0.0419(4) Uani d . 1 1 . .
    C C3 0.9081(2) 0.85660(6) 0.69368(18) 0.0434(4) Uani d . 1 1 . .
    H H3 0.8109 0.8619 0.7216 0.052 Uiso calc R 1 1 . .
    C C4 0.9252(2) 0.82564(6) 0.61843(18) 0.0423(4) Uani d . 1 1 . .
    C C5 1.0743(3) 0.81730(6) 0.57778(19) 0.0486(5) Uani d . 1 1 . .
    H H5 1.0831 0.7959 0.5278 0.058 Uiso calc R 1 1 . .
    C C6 1.2054(3) 0.83968(6) 0.60973(19) 0.0495(5) Uani d . 1 1 . .
    H H6 1.3029 0.8339 0.5830 0.059 Uiso calc R 1 1 . .
    C C7 1.1868(2) 0.87174(6) 0.68471(17) 0.0420(4) Uani d . 1 1 . .
    C C8 1.4506(3) 0.90628(9) 0.7010(3) 0.0770(8) Uani d . 1 1 . .
    H H8A 1.4792 0.8864 0.6466 0.115 Uiso calc R 1 1 . .
    H H8B 1.5234 0.9061 0.7765 0.115 Uiso calc R 1 1 . .
    H H8C 1.4556 0.9307 0.6608 0.115 Uiso calc R 1 1 . .
    C C9 0.7224(2) 0.81651(6) 0.3369(2) 0.0480(5) Uani d . 1 1 . .
    C C10 0.7436(3) 0.78368(7) 0.2700(2) 0.0555(5) Uani d . 1 1 . .
    H H10 0.7121 0.7601 0.2983 0.067 Uiso calc R 1 1 . .
    C C11 0.8113(3) 0.78596(8) 0.1618(2) 0.0630(6) Uani d . 1 1 . .
    H H11 0.8253 0.7637 0.1170 0.076 Uiso calc R 1 1 . .
    C C12 0.8592(3) 0.82078(9) 0.1178(2) 0.0647(7) Uani d . 1 1 . .
    C C13 0.8353(3) 0.85328(8) 0.1854(3) 0.0699(7) Uani d . 1 1 . .
    H H13 0.8658 0.8769 0.1565 0.084 Uiso calc R 1 1 . .
    C C14 0.7677(3) 0.85179(7) 0.2943(2) 0.0631(6) Uani d . 1 1 . .
    H H14 0.7526 0.8740 0.3386 0.076 Uiso calc R 1 1 . .
    C C15 0.9348(4) 0.82282(12) -0.0009(3) 0.0958(11) Uani d . 1 1 . .
    H H15A 0.9758 0.8481 -0.0105 0.144 Uiso calc R 1 1 . .
    H H15B 0.8564 0.8170 -0.0704 0.144 Uiso calc R 1 1 . .
    H H15C 1.0203 0.8046 0.0026 0.144 Uiso calc R 1 1 . .
    C C16 -0.0868(3) 0.68888(6) 0.5237(2) 0.0461(5) Uani d . 1 1 . .
    C C17 -0.1129(2) 0.65302(6) 0.57713(18) 0.0400(4) Uani d . 1 1 . .
    C C18 -0.0879(2) 0.61439(6) 0.54823(17) 0.0409(4) Uani d . 1 1 . .
    H H18 -0.0357 0.6077 0.4807 0.049 Uiso calc R 1 1 . .
    C C19 -0.1426(2) 0.58688(6) 0.62205(18) 0.0424(4) Uani d . 1 1 . .
    C C20 -0.2169(3) 0.59712(7) 0.7270(2) 0.0550(6) Uani d . 1 1 . .
    H H20 -0.2535 0.5779 0.7755 0.066 Uiso calc R 1 1 . .
    C C21 -0.2365(3) 0.63448(7) 0.7594(2) 0.0558(6) Uani d . 1 1 . .
    H H21 -0.2825 0.6409 0.8302 0.067 Uiso calc R 1 1 . .
    C C22 -0.1853(2) 0.66258(6) 0.68257(19) 0.0439(4) Uani d . 1 1 . .
    C C23 -0.2682(3) 0.72545(7) 0.7723(2) 0.0621(6) Uani d . 1 1 . .
    H H23A -0.3477 0.7416 0.7275 0.093 Uiso calc R 1 1 . .
    H H23B -0.1879 0.7411 0.8181 0.093 Uiso calc R 1 1 . .
    H H23C -0.3170 0.7095 0.8289 0.093 Uiso calc R 1 1 . .
    C C24 0.1019(2) 0.52481(6) 0.76926(18) 0.0426(4) Uani d . 1 1 . .
    C C25 0.2386(3) 0.52368(7) 0.7115(2) 0.0555(6) Uani d . 1 1 . .
    H H25 0.2331 0.5167 0.6282 0.067 Uiso calc R 1 1 . .
    C C26 0.3831(3) 0.53297(7) 0.7785(2) 0.0590(6) Uani d . 1 1 . .
    H H26 0.4748 0.5321 0.7393 0.071 Uiso calc R 1 1 . .
    C C27 0.3950(3) 0.54353(6) 0.9019(2) 0.0512(5) Uani d . 1 1 . .
    C C28 0.2566(3) 0.54467(8) 0.9573(2) 0.0630(6) Uani d . 1 1 . .
    H H28 0.2620 0.5518 1.0405 0.076 Uiso calc R 1 1 . .
    C C29 0.1113(3) 0.53550(7) 0.8926(2) 0.0581(6) Uani d . 1 1 . .
    H H29 0.0196 0.5365 0.9318 0.070 Uiso calc R 1 1 . .
    C C30 0.5535(3) 0.55361(9) 0.9739(2) 0.0703(7) Uani d . 1 1 . .
    H H30A 0.5504 0.5487 1.0607 0.105 Uiso calc R 1 1 . .
    H H30B 0.5756 0.5802 0.9622 0.105 Uiso calc R 1 1 . .
    H H30C 0.6356 0.5383 0.9447 0.105 Uiso calc R 1 1 . .
    N N1 1.2903(2) 0.89975(5) 0.72974(16) 0.0508(4) Uani d . 1 1 . .
    N N2 1.2212(2) 0.92559(5) 0.79962(17) 0.0536(5) Uani d . 1 1 . .
    N N3 0.7936(2) 0.80055(5) 0.58368(17) 0.0510(4) Uani d . 1 1 . .
    H H3N 0.8174 0.7786 0.5734 0.061 Uiso d R 1 1 . .
    N N4 -0.1959(2) 0.70164(5) 0.68515(17) 0.0507(4) Uani d . 1 1 . .
    N N5 -0.1351(2) 0.71778(5) 0.58704(18) 0.0511(4) Uani d . 1 1 . .
    N N6 -0.1321(2) 0.54756(5) 0.58771(16) 0.0481(4) Uani d . 1 1 . .
    H H6N -0.1053 0.5437 0.5194 0.048(6) Uiso d R 1 1 . .
    O O1 0.5382(2) 0.78159(7) 0.47439(19) 0.0876(7) Uani d . 1 1 . .
    O O2 0.5960(2) 0.85057(6) 0.51171(18) 0.0796(6) Uani d . 1 1 . .
    O O3 -0.06493(19) 0.48003(4) 0.60889(14) 0.0518(4) Uani d . 1 1 . .
    O O4 -0.19633(19) 0.51112(5) 0.77251(15) 0.0572(4) Uani d . 1 1 . .
    S S1 0.64646(7) 0.81318(2) 0.47990(6) 0.05832(17) Uani d . 1 1 . .
    S S2 -0.08315(6) 0.512747(14) 0.68561(5) 0.04431(14) Uani d . 1 1 . .
    Cl Cl1 0.94290(10) 0.93782(2) 0.87784(8) 0.0867(3) Uani d . 1 1 . .
    Cl Cl2 -0.00273(9) 0.697034(19) 0.39037(6) 0.06916(19) Uani d . 1 1 . .
loop_
    _atom_site_aniso_label
    _atom_site_aniso_U_11
    _atom_site_aniso_U_22
    _atom_site_aniso_U_33
    _atom_site_aniso_U_12
    _atom_site_aniso_U_13
    _atom_site_aniso_U_23
    C1 0.0641(14) 0.0440(11) 0.0436(11) 0.0153(10) 0.0092(10) -0.0055(9)
    C2 0.0534(11) 0.0389(10) 0.0338(9) 0.0118(9) 0.0069(8) 0.0006(8)
    C3 0.0489(11) 0.0449(11) 0.0380(10) 0.0096(9) 0.0113(8) 0.0027(8)
    C4 0.0500(11) 0.0416(10) 0.0357(9) 0.0032(9) 0.0071(8) 0.0031(8)
    C5 0.0575(12) 0.0465(12) 0.0435(11) 0.0050(10) 0.0131(9) -0.0104(9)
    C6 0.0505(11) 0.0533(13) 0.0468(11) 0.0059(10) 0.0145(9) -0.0097(10)
    C7 0.0495(11) 0.0432(11) 0.0334(9) 0.0062(9) 0.0050(8) -0.0019(8)
    C8 0.0678(16) 0.0822(19) 0.0854(19) -0.0212(14) 0.0272(14) -0.0310(16)
    C9 0.0411(10) 0.0535(13) 0.0486(12) -0.0007(9) 0.0028(9) 0.0009(10)
    C10 0.0622(13) 0.0516(13) 0.0525(13) -0.0028(11) 0.0058(10) 0.0013(10)
    C11 0.0679(15) 0.0713(17) 0.0494(13) 0.0015(13) 0.0058(11) -0.0075(12)
    C12 0.0559(13) 0.092(2) 0.0455(12) -0.0060(13) 0.0021(10) 0.0076(13)
    C13 0.0734(17) 0.0663(17) 0.0688(16) -0.0111(14) 0.0046(13) 0.0183(14)
    C14 0.0682(15) 0.0523(14) 0.0684(16) -0.0010(12) 0.0066(12) -0.0025(12)
    C15 0.084(2) 0.152(3) 0.0528(15) -0.015(2) 0.0146(14) 0.0132(19)
    C16 0.0468(11) 0.0431(11) 0.0490(11) -0.0042(9) 0.0083(9) 0.0018(9)
    C17 0.0390(9) 0.0407(10) 0.0398(10) -0.0011(8) 0.0036(8) 0.0007(8)
    C18 0.0430(10) 0.0432(11) 0.0369(9) 0.0013(8) 0.0071(8) -0.0018(8)
    C19 0.0483(11) 0.0366(10) 0.0425(10) 0.0043(8) 0.0060(8) 0.0009(8)
    C20 0.0732(15) 0.0443(12) 0.0520(12) 0.0069(11) 0.0256(11) 0.0078(10)
    C21 0.0726(15) 0.0502(13) 0.0488(12) 0.0104(11) 0.0241(11) 0.0028(10)
    C22 0.0454(10) 0.0399(11) 0.0462(11) 0.0052(8) 0.0051(8) -0.0023(8)
    C23 0.0732(16) 0.0530(14) 0.0616(14) 0.0132(12) 0.0150(12) -0.0079(11)
    C24 0.0545(11) 0.0334(10) 0.0416(10) 0.0005(9) 0.0123(9) 0.0024(8)
    C25 0.0614(13) 0.0672(15) 0.0401(11) -0.0117(11) 0.0156(10) -0.0138(10)
    C26 0.0577(13) 0.0688(16) 0.0536(13) -0.0105(12) 0.0191(10) -0.0163(11)
    C27 0.0633(13) 0.0449(12) 0.0459(11) -0.0046(10) 0.0091(10) -0.0046(9)
    C28 0.0758(16) 0.0758(17) 0.0386(11) 0.0001(13) 0.0127(11) -0.0094(11)
    C29 0.0641(14) 0.0699(16) 0.0439(12) 0.0031(12) 0.0214(11) -0.0026(11)
    C30 0.0760(17) 0.0789(18) 0.0556(14) -0.0116(14) 0.0068(12) -0.0109(13)
    N1 0.0536(10) 0.0516(11) 0.0473(10) 0.0013(8) 0.0073(8) -0.0106(8)
    N2 0.0667(12) 0.0454(10) 0.0483(10) 0.0062(9) 0.0057(9) -0.0097(8)
    N3 0.0577(11) 0.0457(10) 0.0506(10) -0.0035(8) 0.0112(8) -0.0002(8)
    N4 0.0585(11) 0.0412(10) 0.0533(10) 0.0038(8) 0.0107(8) -0.0025(8)
    N5 0.0547(10) 0.0414(10) 0.0574(11) -0.0030(8) 0.0083(8) -0.0002(8)
    N6 0.0656(11) 0.0393(9) 0.0410(9) 0.0040(8) 0.0126(8) 0.0009(7)
    O1 0.0602(11) 0.1231(18) 0.0819(13) -0.0364(11) 0.0190(9) -0.0040(12)
    O2 0.0652(11) 0.0982(15) 0.0771(12) 0.0316(10) 0.0148(9) -0.0131(11)
    O3 0.0635(9) 0.0352(7) 0.0582(9) -0.0032(7) 0.0131(7) -0.0004(6)
    O4 0.0609(9) 0.0524(9) 0.0629(10) -0.0027(7) 0.0257(8) 0.0083(7)
    S1 0.0431(3) 0.0763(4) 0.0573(3) -0.0024(3) 0.0130(2) -0.0057(3)
    S2 0.0526(3) 0.0346(3) 0.0478(3) -0.0019(2) 0.0143(2) 0.0037(2)
    Cl1 0.0885(5) 0.0726(5) 0.1041(6) 0.0191(4) 0.0319(4) -0.0360(4)
    Cl2 0.0874(5) 0.0592(4) 0.0663(4) -0.0082(3) 0.0308(3) 0.0107(3)
_geom_special_details
;
All e.s.d.'s (except the e.s.d. in the dihedral angle between two l.s. planes)
are estimated using the full covariance matrix. The cell e.s.d.'s are taken
into account individually in the estimation of e.s.d.'s in distances, angles
and torsion angles; correlations between e.s.d.'s in cell parameters are only
used when they are defined by crystal symmetry. An approximate (isotropic)
treatment of cell e.s.d.'s is used for estimating e.s.d.'s involving l.s.
planes.
;
loop_
    _geom_bond_atom_site_label_1
    _geom_bond_atom_site_label_2
    _geom_bond_site_symmetry_2
    _geom_bond_distance
    _geom_bond_publ_flag
    C1 N2 . 1.309(3) ?
    C1 C2 . 1.415(3) ?
    C1 Cl1 . 1.713(2) ?
    C2 C3 . 1.396(3) ?
    C2 C7 . 1.401(3) ?
    C3 C4 . 1.373(3) ?
    C3 H3 . 0.9300 ?
    C4 C5 . 1.418(3) ?
    C4 N3 . 1.429(3) ?
    C5 C6 . 1.365(3) ?
    C5 H5 . 0.9300 ?
    C6 C7 . 1.404(3) ?
    C6 H6 . 0.9300 ?
    C7 N1 . 1.361(3) ?
    C8 N1 . 1.447(3) ?
    C8 H8A . 0.9600 ?
    C8 H8B . 0.9600 ?
    C8 H8C . 0.9600 ?
    C9 C10 . 1.380(3) ?
    C9 C14 . 1.386(3) ?
    C9 S1 . 1.754(2) ?
    C10 C11 . 1.370(3) ?
    C10 H10 . 0.9300 ?
    C11 C12 . 1.385(4) ?
    C11 H11 . 0.9300 ?
    C12 C13 . 1.379(4) ?
    C12 C15 . 1.509(4) ?
    C13 C14 . 1.376(4) ?
    C13 H13 . 0.9300 ?
    C14 H14 . 0.9300 ?
    C15 H15A . 0.9600 ?
    C15 H15B . 0.9600 ?
    C15 H15C . 0.9600 ?
    C16 N5 . 1.314(3) ?
    C16 C17 . 1.409(3) ?
    C16 Cl2 . 1.712(2) ?
    C17 C22 . 1.403(3) ?
    C17 C18 . 1.407(3) ?
    C18 C19 . 1.367(3) ?
    C18 H18 . 0.9300 ?
    C19 C20 . 1.413(3) ?
    C19 N6 . 1.428(3) ?
    C20 C21 . 1.366(3) ?
    C20 H20 . 0.9300 ?
    C21 C22 . 1.390(3) ?
    C21 H21 . 0.9300 ?
    C22 N4 . 1.367(3) ?
    C23 N4 . 1.450(3) ?
    C23 H23A . 0.9600 ?
    C23 H23B . 0.9600 ?
    C23 H23C . 0.9600 ?
    C24 C29 . 1.380(3) ?
    C24 C25 . 1.383(3) ?
    C24 S2 . 1.758(2) ?
    C25 C26 . 1.379(3) ?
    C25 H25 . 0.9300 ?
    C26 C27 . 1.379(3) ?
    C26 H26 . 0.9300 ?
    C27 C28 . 1.382(3) ?
    C27 C30 . 1.505(3) ?
    C28 C29 . 1.374(4) ?
    C28 H28 . 0.9300 ?
    C29 H29 . 0.9300 ?
    C30 H30A . 0.9600 ?
    C30 H30B . 0.9600 ?
    C30 H30C . 0.9600 ?
    N1 N2 . 1.356(2) ?
    N3 S1 . 1.630(2) ?
    N3 H3N . 0.8039 ?
    N4 N5 . 1.360(3) ?
    N6 S2 . 1.6321(17) ?
    N6 H6N . 0.8114 ?
    O1 S1 . 1.430(2) ?
    O2 S1 . 1.429(2) ?
    O3 S2 . 1.4325(15) ?
    O4 S2 . 1.4256(15) ?
loop_
    _geom_angle_atom_site_label_1
    _geom_angle_atom_site_label_2
    _geom_angle_atom_site_label_3
    _geom_angle_site_symmetry_1
    _geom_angle_site_symmetry_3
    _geom_angle
    _geom_angle_publ_flag
    N2 C1 C2 . . 113.42(18) ?
    N2 C1 Cl1 . . 120.72(17) ?
    C2 C1 Cl1 . . 125.85(18) ?
    C3 C2 C7 . . 120.60(18) ?
    C3 C2 C1 . . 136.53(19) ?
    C7 C2 C1 . . 102.86(19) ?
    C4 C3 C2 . . 118.20(18) ?
    C4 C3 H3 . . 120.9 ?
    C2 C3 H3 . . 120.9 ?
    C3 C4 C5 . . 120.68(19) ?
    C3 C4 N3 . . 120.20(18) ?
    C5 C4 N3 . . 119.08(18) ?
    C6 C5 C4 . . 122.01(19) ?
    C6 C5 H5 . . 119.0 ?
    C4 C5 H5 . . 119.0 ?
    C5 C6 C7 . . 117.16(19) ?
    C5 C6 H6 . . 121.4 ?
    C7 C6 H6 . . 121.4 ?
    N1 C7 C2 . . 106.86(17) ?
    N1 C7 C6 . . 131.81(19) ?
    C2 C7 C6 . . 121.33(19) ?
    N1 C8 H8A . . 109.5 ?
    N1 C8 H8B . . 109.5 ?
    H8A C8 H8B . . 109.5 ?
    N1 C8 H8C . . 109.5 ?
    H8A C8 H8C . . 109.5 ?
    H8B C8 H8C . . 109.5 ?
    C10 C9 C14 . . 120.3(2) ?
    C10 C9 S1 . . 119.66(18) ?
    C14 C9 S1 . . 120.01(19) ?
    C11 C10 C9 . . 119.8(2) ?
    C11 C10 H10 . . 120.1 ?
    C9 C10 H10 . . 120.1 ?
    C10 C11 C12 . . 121.1(2) ?
    C10 C11 H11 . . 119.4 ?
    C12 C11 H11 . . 119.4 ?
    C13 C12 C11 . . 118.2(2) ?
    C13 C12 C15 . . 121.3(3) ?
    C11 C12 C15 . . 120.5(3) ?
    C14 C13 C12 . . 121.9(3) ?
    C14 C13 H13 . . 119.0 ?
    C12 C13 H13 . . 119.0 ?
    C13 C14 C9 . . 118.8(2) ?
    C13 C14 H14 . . 120.6 ?
    C9 C14 H14 . . 120.6 ?
    C12 C15 H15A . . 109.5 ?
    C12 C15 H15B . . 109.5 ?
    H15A C15 H15B . . 109.5 ?
    C12 C15 H15C . . 109.5 ?
    H15A C15 H15C . . 109.5 ?
    H15B C15 H15C . . 109.5 ?
    N5 C16 C17 . . 113.14(19) ?
    N5 C16 Cl2 . . 120.16(16) ?
    C17 C16 Cl2 . . 126.69(16) ?
    C22 C17 C18 . . 120.18(18) ?
    C22 C17 C16 . . 103.29(18) ?
    C18 C17 C16 . . 136.51(19) ?
    C19 C18 C17 . . 118.18(18) ?
    C19 C18 H18 . . 120.9 ?
    C17 C18 H18 . . 120.9 ?
    C18 C19 C20 . . 120.70(19) ?
    C18 C19 N6 . . 119.09(18) ?
    C20 C19 N6 . . 120.11(18) ?
    C21 C20 C19 . . 121.9(2) ?
    C21 C20 H20 . . 119.0 ?
    C19 C20 H20 . . 119.0 ?
    C20 C21 C22 . . 117.6(2) ?
    C20 C21 H21 . . 121.2 ?
    C22 C21 H21 . . 121.2 ?
    N4 C22 C21 . . 131.7(2) ?
    N4 C22 C17 . . 106.89(18) ?
    C21 C22 C17 . . 121.34(19) ?
    N4 C23 H23A . . 109.5 ?
    N4 C23 H23B . . 109.5 ?
    H23A C23 H23B . . 109.5 ?
    N4 C23 H23C . . 109.5 ?
    H23A C23 H23C . . 109.5 ?
    H23B C23 H23C . . 109.5 ?
    C29 C24 C25 . . 119.7(2) ?
    C29 C24 S2 . . 120.19(17) ?
    C25 C24 S2 . . 120.06(16) ?
    C26 C25 C24 . . 119.5(2) ?
    C26 C25 H25 . . 120.3 ?
    C24 C25 H25 . . 120.3 ?
    C27 C26 C25 . . 121.6(2) ?
    C27 C26 H26 . . 119.2 ?
    C25 C26 H26 . . 119.2 ?
    C26 C27 C28 . . 117.8(2) ?
    C26 C27 C30 . . 121.1(2) ?
    C28 C27 C30 . . 121.1(2) ?
    C29 C28 C27 . . 121.6(2) ?
    C29 C28 H28 . . 119.2 ?
    C27 C28 H28 . . 119.2 ?
    C28 C29 C24 . . 119.7(2) ?
    C28 C29 H29 . . 120.1 ?
    C24 C29 H29 . . 120.1 ?
    C27 C30 H30A . . 109.5 ?
    C27 C30 H30B . . 109.5 ?
    H30A C30 H30B . . 109.5 ?
    C27 C30 H30C . . 109.5 ?
    H30A C30 H30C . . 109.5 ?
    H30B C30 H30C . . 109.5 ?
    N2 N1 C7 . . 112.03(17) ?
    N2 N1 C8 . . 119.78(19) ?
    C7 N1 C8 . . 127.85(19) ?
    C1 N2 N1 . . 104.81(17) ?
    C4 N3 S1 . . 121.17(15) ?
    C4 N3 H3N . . 114.9 ?
    S1 N3 H3N . . 110.2 ?
    N5 N4 C22 . . 111.42(17) ?
    N5 N4 C23 . . 120.21(18) ?
    C22 N4 C23 . . 128.28(19) ?
    C16 N5 N4 . . 105.25(17) ?
    C19 N6 S2 . . 124.46(14) ?
    C19 N6 H6N . . 115.4 ?
    S2 N6 H6N . . 113.2 ?
    O2 S1 O1 . . 120.36(13) ?
    O2 S1 N3 . . 107.83(11) ?
    O1 S1 N3 . . 104.45(12) ?
    O2 S1 C9 . . 107.82(12) ?
    O1 S1 C9 . . 108.55(11) ?
    N3 S1 C9 . . 107.12(10) ?
    O4 S2 O3 . . 118.79(10) ?
    O4 S2 N6 . . 108.81(10) ?
    O3 S2 N6 . . 104.71(9) ?
    O4 S2 C24 . . 107.30(10) ?
    O3 S2 C24 . . 109.65(10) ?
    N6 S2 C24 . . 107.03(10) ?
loop_
    _geom_hbond_atom_site_label_D
    _geom_hbond_atom_site_label_H
    _geom_hbond_atom_site_label_A
    _geom_hbond_site_symmetry_A
    _geom_hbond_distance_DH
    _geom_hbond_distance_HA
    _geom_hbond_distance_DA
    _geom_hbond_angle_DHA
    N3 H3N N5 1_655 0.80 2.16 2.952(3) 167.0
    N6 H6N O3 3_566 0.81 2.28 3.022(2) 152.3
_iucr_refine_instructions_details
;
TITL El13_D525_DRX5_HM1T3_2 in P2(1)/n
CELL  0.71073   8.4580  34.9198  10.8333   90.000   97.226   90.000
ZERR     8.00   0.0013   0.0058   0.0017    0.000    0.007    0.000
LATT   1
SYMM  1/2 - X, 1/2 + Y, 1/2 - Z
SFAC  C    H    N    O    S    CL
UNIT  120  112  24   16   8    8
MERG   2
OMIT     0   1   1
OMIT     0   2   1
shel 60 0.76
HTAB N3 N5_$1
HTAB N6 O3_$2
eqiv $1 x+1, y, z
eqiv $2 -x, -y+1, -z+1
FMAP   2
PLAN   10
ACTA
BOND
BOND   $H
L.S.  10
TEMP    23.00
WGHT      0.0660      1.0641
FVAR       0.31742
C1    1    1.074567    0.913470    0.798817    11.00000    0.06409    0.04398 =
         0.04358   -0.00550    0.00914    0.01533
C2    1    1.040744    0.879894    0.727224    11.00000    0.05333    0.03885 =
         0.03381    0.00057    0.00686    0.01180
C3    1    0.908120    0.856605    0.693677    11.00000    0.04893    0.04487 =
         0.03797    0.00268    0.01131    0.00963
AFIX  43
H3    2    0.810865    0.861928    0.721555    11.00000   -1.20000
AFIX   0
C4    1    0.925165    0.825638    0.618431    11.00000    0.04995    0.04158 =
         0.03574    0.00310    0.00708    0.00325
C5    1    1.074304    0.817303    0.577776    11.00000    0.05741    0.04650 =
         0.04353   -0.01046    0.01306    0.00503
AFIX  43
H5    2    1.083083    0.795943    0.527816    11.00000   -1.20000
AFIX   0
C6    1    1.205437    0.839677    0.609732    11.00000    0.05050    0.05325 =
         0.04675   -0.00968    0.01446    0.00583
AFIX  43
H6    2    1.302953    0.833918    0.582972    11.00000   -1.20000
AFIX   0
C7    1    1.186813    0.871745    0.684704    11.00000    0.04945    0.04321 =
         0.03339   -0.00192    0.00505    0.00620
C8    1    1.450606    0.906287    0.700970    11.00000    0.06771    0.08212 =
         0.08543   -0.03092    0.02717   -0.02117
AFIX  33
H8A   2    1.479176    0.886439    0.646592    11.00000   -1.50000
H8B   2    1.523411    0.906077    0.776475    11.00000   -1.50000
H8C   2    1.455586    0.930679    0.660763    11.00000   -1.50000
AFIX   0
C9    1    0.722431    0.816513    0.336893    11.00000    0.04108    0.05346 =
         0.04863    0.00090    0.00281   -0.00067
C10   1    0.743619    0.783685    0.269989    11.00000    0.06217    0.05153 =
         0.05249    0.00137    0.00581   -0.00285
AFIX  43
H10   2    0.712077    0.760084    0.298285    11.00000   -1.20000
AFIX   0
C11   1    0.811262    0.785961    0.161754    11.00000    0.06787    0.07127 =
         0.04937   -0.00746    0.00582    0.00145
AFIX  43
H11   2    0.825244    0.763746    0.117029    11.00000   -1.20000
AFIX   0
C12   1    0.859155    0.820784    0.117840    11.00000    0.05593    0.09173 =
         0.04545    0.00763    0.00214   -0.00606
C13   1    0.835290    0.853282    0.185385    11.00000    0.07341    0.06619 =
         0.06880    0.01824    0.00463   -0.01111
AFIX  43
H13   2    0.865795    0.876893    0.156462    11.00000   -1.20000
AFIX   0
C14   1    0.767672    0.851790    0.294305    11.00000    0.06818    0.05229 =
         0.06839   -0.00251    0.00662   -0.00095
AFIX  43
H14   2    0.752589    0.874036    0.338552    11.00000   -1.20000
AFIX   0
C15   1    0.934826    0.822824   -0.000915    11.00000    0.08422    0.15185 =
         0.05278    0.01326    0.01465   -0.01533
AFIX  33
H15A  2    0.975853    0.848138   -0.010479    11.00000   -1.50000
H15B  2    0.856448    0.817013   -0.070391    11.00000   -1.50000
H15C  2    1.020319    0.804618    0.002574    11.00000   -1.50000
AFIX   0
C16   1   -0.086803    0.688883    0.523686    11.00000    0.04678    0.04310 =
         0.04898    0.00180    0.00831   -0.00423
C17   1   -0.112866    0.653016    0.577121    11.00000    0.03902    0.04062 =
         0.03978    0.00072    0.00355   -0.00107
C18   1   -0.087936    0.614385    0.548230    11.00000    0.04301    0.04315 =
         0.03687   -0.00185    0.00708    0.00129
AFIX  43
H18   2   -0.035680    0.607736    0.480752    11.00000   -1.20000
AFIX   0
C19   1   -0.142619    0.586882    0.622047    11.00000    0.04824    0.03659 =
         0.04248    0.00091    0.00603    0.00430
C20   1   -0.216914    0.597121    0.727031    11.00000    0.07315    0.04432 =
         0.05197    0.00778    0.02558    0.00686
AFIX  43
H20   2   -0.253537    0.577872    0.775543    11.00000   -1.20000
AFIX   0
C21   1   -0.236520    0.634485    0.759359    11.00000    0.07264    0.05012 =
         0.04880    0.00282    0.02411    0.01036
AFIX  43
H21   2   -0.282477    0.640891    0.830186    11.00000   -1.20000
AFIX   0
C22   1   -0.185306    0.662579    0.682577    11.00000    0.04536    0.03982 =
         0.04615   -0.00235    0.00516    0.00521
C23   1   -0.268235    0.725456    0.772299    11.00000    0.07319    0.05301 =
         0.06162   -0.00785    0.01504    0.01325
AFIX  33
H23A  2   -0.347744    0.741563    0.727550    11.00000   -1.50000
H23B  2   -0.187852    0.741091    0.818094    11.00000   -1.50000
H23C  2   -0.316992    0.709481    0.828953    11.00000   -1.50000
AFIX   0
C24   1    0.101884    0.524807    0.769260    11.00000    0.05448    0.03340 =
         0.04156    0.00245    0.01229    0.00053
C25   1    0.238569    0.523675    0.711522    11.00000    0.06140    0.06716 =
         0.04011   -0.01375    0.01555   -0.01168
AFIX  43
H25   2    0.233115    0.516703    0.628241    11.00000   -1.20000
AFIX   0
C26   1    0.383115    0.532972    0.778466    11.00000    0.05762    0.06880 =
         0.05363   -0.01629    0.01907   -0.01050
AFIX  43
H26   2    0.474826    0.532098    0.739349    11.00000   -1.20000
AFIX   0
C27   1    0.395000    0.543528    0.901924    11.00000    0.06328    0.04492 =
         0.04597   -0.00458    0.00908   -0.00464
C28   1    0.256604    0.544663    0.957340    11.00000    0.07582    0.07578 =
         0.03865   -0.00938    0.01274    0.00012
AFIX  43
H28   2    0.261946    0.551802    1.040465    11.00000   -1.20000
AFIX   0
C29   1    0.111278    0.535501    0.892634    11.00000    0.06402    0.06988 =
         0.04391   -0.00263    0.02137    0.00308
AFIX  43
H29   2    0.019622    0.536501    0.931795    11.00000   -1.20000
AFIX   0
C30   1    0.553505    0.553607    0.973907    11.00000    0.07602    0.07882 =
         0.05565   -0.01091    0.00680   -0.01162
AFIX  33
H30A  2    0.550414    0.548666    1.060743    11.00000   -1.50000
H30B  2    0.575581    0.580236    0.962195    11.00000   -1.50000
H30C  2    0.635599    0.538346    0.944687    11.00000   -1.50000
AFIX   0
N1    3    1.290264    0.899754    0.729736    11.00000    0.05352    0.05157 =
         0.04733   -0.01058    0.00728    0.00128
N2    3    1.221159    0.925584    0.799615    11.00000    0.06669    0.04539 =
         0.04824   -0.00966    0.00569    0.00624
N3    3    0.793609    0.800546    0.583687    11.00000    0.05770    0.04574 =
         0.05062   -0.00016    0.01117   -0.00354
AFIX   3
H3N   2    0.817447    0.778598    0.573373    11.00000   -1.20000
AFIX   0
N4    3   -0.195911    0.701639    0.685146    11.00000    0.05848    0.04115 =
         0.05334   -0.00253    0.01069    0.00377
N5    3   -0.135132    0.717780    0.587039    11.00000    0.05472    0.04138 =
         0.05738   -0.00021    0.00827   -0.00299
N6    3   -0.132062    0.547564    0.587705    11.00000    0.06557    0.03926 =
         0.04096    0.00086    0.01259    0.00401
AFIX   3
H6N   2   -0.105352    0.543745    0.519401    11.00000    0.04836
AFIX   0
O1    4    0.538178    0.781592    0.474391    11.00000    0.06019    0.12310 =
         0.08189   -0.00398    0.01897   -0.03636
O2    4    0.595995    0.850567    0.511715    11.00000    0.06515    0.09817 =
         0.07704   -0.01308    0.01481    0.03165
O3    4   -0.064935    0.480029    0.608884    11.00000    0.06343    0.03518 =
         0.05823   -0.00037    0.01307   -0.00319
O4    4   -0.196326    0.511122    0.772507    11.00000    0.06092    0.05232 =
         0.06290    0.00829    0.02567   -0.00269
S1    5    0.646459    0.813178    0.479902    11.00000    0.04308    0.07624 =
         0.05727   -0.00574    0.01296   -0.00236
S2    5   -0.083154    0.512746    0.685614    11.00000    0.05258    0.03460 =
         0.04774    0.00366    0.01434   -0.00194
CL1   6    0.942909    0.937818    0.877841    11.00000    0.08853    0.07253 =
         0.10409   -0.03594    0.03193    0.01914
CL2   6   -0.002721    0.697034    0.390369    11.00000    0.08737    0.05917 =
         0.06626    0.01068    0.03075   -0.00820
HKLF 4
REM  El13_D525_DRX5_HM1T3_2 in P2(1)/n
REM R1 =  0.0483 for   5730 Fo > 4sig(Fo)  and  0.0669 for all   7548 data
REM    398 parameters refined using      0 restraints
END
WGHT      0.0660      1.0641
REM Highest difference peak  0.358,  deepest hole -0.305,  1-sigma level  0.048
Q1    1   0.0035  0.5199  0.7336  11.00000  0.05    0.36
Q2    1   0.9908  0.9199  0.9208  11.00000  0.05    0.29
Q3    1   0.9481  0.9427  0.7976  11.00000  0.05    0.28
Q4    1  -0.1022  0.6947  0.3758  11.00000  0.05    0.26
Q5    1   1.5025  0.9271  0.7529  11.00000  0.05    0.25
Q6    1   0.7088  0.8065  0.5491  11.00000  0.05    0.25
Q7    1   0.8478  0.9264  0.8628  11.00000  0.05    0.24
Q8    1   0.8542  0.8456 -0.0403  11.00000  0.05    0.24
Q9    1  -0.2343  0.7189  0.8565  11.00000  0.05    0.23
Q10   1  -0.1026  0.5320  0.6382  11.00000  0.05    0.23
;
