# Supplementary material for: N-(3-Chloro-1-methyl-1H-indazol-5-yl)-4-methylbenzene­sulfonamide
Source: Acta Crystallogr Sect E Struct Rep Online. 2014 Jan 22;70(Pt 2):o181. doi: 10.1107/S1600536814001184 (PMC3998334; doi:10.1107/S1600536814001184)
Supplement: Supplementary file 2 [file e-70-0o181-Isup2.hkl]

# 
# h,k,l, Fc-squared, Fo-squared, sigma(Fo-squared) and status flag 
# 
data_I
_shelx_title ' El13_D525_DRX5_HM1T3_2 in P2(1)/n' 
_shelx_refln_list_code          4 
_shelx_F_calc_maximum      322.72 
_exptl_crystal_F_000      1392.00 
_reflns_d_resolution_high  0.7600 
 
loop_ 
 _symmetry_equiv_pos_as_xyz 
 'x, y, z' 
 '-x+1/2, y+1/2, -z+1/2' 
 '-x, -y, -z' 
 'x-1/2, -y-1/2, z-1/2' 
 
_cell_length_a     8.4580 
_cell_length_b    34.9198 
_cell_length_c    10.8333 
_cell_angle_alpha  90.000 
_cell_angle_beta   97.226 
_cell_angle_gamma  90.000 
 
_shelx_F_squared_multiplier     1.000 
 
loop_ 
 _refln_index_h 
 _refln_index_k 
 _refln_index_l 
 _refln_F_squared_calc 
 _refln_F_squared_meas 
 _refln_F_squared_sigma 
 _refln_observed_status 
   2   0   0      784.23      812.22     27.77 o 
   4   0   0      359.65      327.32     14.88 o 
   6   0   0     2859.75     2575.64     88.28 o 
   8   0   0       73.33       61.19      2.73 o 
  10   0   0        9.36        5.95     12.89 o 
   1   1   0     4571.03     2301.97     75.38 o 
   2   1   0     9390.84    10687.05    293.45 o 
   3   1   0     2757.21     2785.83     64.17 o 
   4   1   0      226.81      273.40      9.45 o 
   5   1   0      249.22      221.35      9.12 o 
   6   1   0        9.17       41.21      6.45 o 
   7   1   0        7.78       10.93      2.58 o 
   8   1   0      202.15      203.72      6.73 o 
   9   1   0       84.69       82.21      5.58 o 
  10   1   0       24.23       24.69      9.45 o 
  11   1   0        6.99       15.81     11.56 o 
   0   2   0       39.77        0.00      0.44 o 
   1   2   0     1110.89      669.18     12.46 o 
   2   2   0     4611.00     4725.21    159.02 o 
   3   2   0     1689.95     1548.35     36.47 o 
   4   2   0     1160.61     1101.56     28.05 o 
   5   2   0      188.72      191.44      8.42 o 
   6   2   0     3617.40     3429.32     73.14 o 
   7   2   0       94.01       93.81      4.44 o 
   8   2   0      123.34      126.82      5.85 o 
   9   2   0      159.05      148.92      7.02 o 
  10   2   0       19.21       20.83      9.12 o 
  11   2   0       34.88       44.45     15.87 o 
   1   3   0       34.71       23.94      1.40 o 
   2   3   0     4379.10     4363.55     60.52 o 
   3   3   0     1243.10     1294.57     23.32 o 
   4   3   0      603.26      622.65     10.61 o 
   5   3   0      465.09      504.95     10.28 o 
   6   3   0        0.08        9.49      3.72 o 
   7   3   0     1936.76     1899.35     33.36 o 
   8   3   0        1.35        7.99      3.34 o 
   9   3   0       36.45       29.07      7.79 o 
  10   3   0        9.92       12.74      8.75 o 
  11   3   0       45.49       78.12     14.03 o 
   1   4   0    10686.94    10660.45    157.81 o 
   2   4   0      824.72      851.67     10.37 o 
   3   4   0       97.39      132.95      2.91 o 
   4   4   0       31.11       28.67      3.29 o 
   5   4   0      440.58      413.25      7.97 o 
   6   4   0      109.42      114.18      4.15 o 
   7   4   0       51.38       60.29      3.44 o 
   8   4   0       15.55       17.88      4.01 o 
   9   4   0      114.18      122.20     11.92 o 
  10   4   0        0.22        3.84      8.33 o 
   1   5   0    28522.94    30418.00    322.83 o 
   2   5   0      606.28      575.62      7.83 o 
   3   5   0      261.94      256.56      4.65 o 
   4   5   0       15.05       25.70      2.29 o 
   5   5   0        0.16        3.83      1.49 o 
   6   5   0       64.07       49.37      3.50 o 
   7   5   0       32.34       30.17      3.14 o 
   8   5   0       77.02       86.56      4.87 o 
   9   5   0        4.22        0.00      7.01 o 
  10   5   0        1.17        7.94      9.04 o 
   0   6   0    42079.57    43825.57    695.11 o 
   1   6   0    19198.60    19755.51    223.62 o 
   2   6   0       10.59       17.62      1.18 o 
   3   6   0       11.07        6.97      0.61 o 
   4   6   0     3026.32     3258.95     51.18 o 
   5   6   0      914.05      898.13     15.66 o 
   6   6   0       78.54       74.57      4.53 o 
   7   6   0       51.92       89.36      8.45 o 
   8   6   0        0.12        4.00      3.30 o 
   9   6   0      117.84      126.05      7.29 o 
  10   6   0       67.17       74.56     12.26 o 
   1   7   0      826.55      843.17     11.34 o 
   2   7   0      569.34      594.48      7.92 o 
   3   7   0       17.05       16.93      0.95 o 
   4   7   0      614.53      666.12      9.68 o 
   5   7   0     1901.14     1915.85     31.35 o 
   6   7   0       59.08       68.56      3.65 o 
   7   7   0     2156.52     2091.52     30.86 o 
   8   7   0       40.65       47.80      4.78 o 
   9   7   0        0.07        1.49      5.49 o 
  10   7   0       42.94       50.59     13.89 o 
   0   8   0    33444.86    33174.96    761.23 o 
   1   8   0    16081.50    17379.24    200.26 o 
   2   8   0     3023.07     3193.64     36.78 o 
   3   8   0     2556.09     3055.62     33.22 o 
   4   8   0        1.79        5.04      1.22 o 
   5   8   0      237.92      258.66      4.20 o 
   6   8   0      765.83      786.41     13.07 o 
   7   8   0      398.33      440.56     18.45 o 
   8   8   0      116.91      103.18      6.70 o 
   9   8   0       40.15       40.83      6.45 o 
  10   8   0       91.99      128.95     18.85 o 
   1   9   0    27038.85    28357.01    487.32 o 
   2   9   0       10.55        4.32      1.39 o 
   3   9   0     1339.73     1215.22     14.98 o 
   4   9   0      127.57      138.92      2.86 o 
   5   9   0      176.68      167.68      3.41 o 
   6   9   0      629.02      586.88      8.66 o 
   7   9   0     1195.74     1108.57     20.84 o 
   8   9   0        0.36        4.32      1.90 o 
   9   9   0        2.66       -2.05      2.79 o 
  10   9   0        0.75        7.94     10.91 o 
   0  10   0     7703.97     7549.40    133.82 o 
   1  10   0        5.09       14.85      2.68 o 
   2  10   0      276.21      294.73      4.95 o 
   3  10   0      624.91      554.07      8.24 o 
   4  10   0     1291.35     1451.53     17.85 o 
   5  10   0      230.56      235.75      5.84 o 
   6  10   0      489.77      494.55      8.49 o 
   7  10   0       66.81       62.48      4.58 o 
   8  10   0       40.17       39.48      3.28 o 
   9  10   0        6.75        8.02      4.46 o 
  10  10   0        0.01       -2.98     10.91 o 
   1  11   0     7468.20     7418.30    124.05 o 
   2  11   0        8.81       18.59      1.81 o 
   3  11   0     1391.42     1605.52     23.08 o 
   4  11   0     1318.33     1424.67     17.67 o 
   5  11   0     1395.14     1446.14     27.36 o 
   6  11   0       63.93       65.76      2.81 o 
   7  11   0       16.29       15.44      3.87 o 
   8  11   0      469.91      445.44     15.72 o 
   9  11   0        0.89       12.89      9.92 o 
  10  11   0        7.80        8.93     12.89 o 
   0  12   0     5352.79     5320.56     95.39 o 
   1  12   0       33.80       41.18      4.07 o 
   2  12   0      132.23      117.15      3.06 o 
   3  12   0     2378.81     2659.75     52.19 o 
   4  12   0      706.83      743.01     10.19 o 
   5  12   0     2798.01     2958.08     60.71 o 
   6  12   0      336.39      316.63      6.57 o 
   7  12   0       59.28       60.41      3.92 o 
   8  12   0      293.84      279.09     12.62 o 
   9  12   0      500.32      482.06     28.76 o 
  10  12   0        0.22       -8.93     11.90 o 
   1  13   0      782.02      824.98     11.98 o 
   2  13   0      245.47      228.40      6.43 o 
   3  13   0       20.07       33.69      2.29 o 
   4  13   0        4.63        6.77      1.67 o 
   5  13   0      853.30      893.86     22.70 o 
   6  13   0       70.90       56.91      3.29 o 
   7  13   0      119.15      127.75      8.80 o 
   8  13   0       20.78       31.78      5.39 o 
   9  13   0       40.05       48.31      6.94 o 
  10  13   0       16.15        7.94     11.90 o 
   0  14   0      314.93      347.66      8.93 o 
   1  14   0     4631.10     4610.25     58.85 o 
   2  14   0      672.35      772.27     10.45 o 
   3  14   0      258.45      295.73      5.81 o 
   4  14   0     1083.75     1118.05     17.59 o 
   5  14   0      157.31      148.58      4.15 o 
   6  14   0       26.72       20.40      2.45 o 
   7  14   0        3.35        8.73      4.95 o 
   8  14   0       54.97       36.70     10.91 o 
   9  14   0        1.01        5.95      9.92 o 
  10  14   0       14.80       19.84     12.89 o 
   1  15   0       72.37       92.70      3.00 o 
   2  15   0     1287.59     1304.16     16.70 o 
   3  15   0      526.23      599.26     12.35 o 
   4  15   0     1893.33     2083.41     30.72 o 
   5  15   0        3.16        3.75      2.30 o 
   6  15   0       74.44       79.04      4.05 o 
   7  15   0      361.64      341.87     10.30 o 
   8  15   0       60.52       61.80      5.20 o 
   9  15   0       18.50       20.83     11.90 o 
  10  15   0        0.26        0.99     11.90 o 
   0  16   0       60.20      133.29      4.88 o 
   1  16   0      118.47      116.32      4.09 o 
   2  16   0     2929.95     2921.25     42.37 o 
   3  16   0      107.52      119.19      3.48 o 
   4  16   0       46.55       76.33      6.17 o 
   5  16   0        8.04        5.26      2.09 o 
   6  16   0      147.75      146.34      6.68 o 
   7  16   0       17.00       19.02      7.44 o 
   8  16   0       61.48       68.47      6.89 o 
   9  16   0        5.66        5.95     10.91 o 
  10  16   0       36.49       46.62     14.88 o 
   1  17   0     6431.97     6440.97     90.16 o 
   2  17   0     1046.17     1197.62     18.83 o 
   3  17   0     1768.48     1722.14     28.91 o 
   4  17   0     1685.22     1793.41     30.57 o 
   5  17   0        0.13       -1.05      2.37 o 
   6  17   0      300.71      245.85      8.73 o 
   7  17   0        2.96        7.44      7.13 o 
   8  17   0      197.85      238.05     19.84 o 
   9  17   0        1.79       27.77     12.89 o 
  10  17   0       61.35       54.55     15.87 o 
   0  18   0     2339.29     2264.34     53.49 o 
   1  18   0        5.97       18.36      3.51 o 
   2  18   0       12.96       31.13      2.66 o 
   3  18   0       66.65       70.94      9.94 o 
   4  18   0       37.10       40.29      3.54 o 
   5  18   0      414.81      401.04     12.63 o 
   6  18   0       57.23       80.79      7.38 o 
   7  18   0      157.64      148.62      7.65 o 
   8  18   0      194.89      202.06      8.83 o 
   9  18   0      157.41      185.48     20.83 o 
  10  18   0        8.75        4.96     11.90 o 
   1  19   0        7.58       13.65      2.42 o 
   2  19   0      230.85      147.27      4.86 o 
   3  19   0       12.61       18.80      3.15 o 
   4  19   0     1390.28     1331.59     23.77 o 
   5  19   0        0.42        7.75      2.91 o 
   6  19   0      203.80      172.99     13.89 o 
   7  19   0       38.61       34.94      6.91 o 
   8  19   0        1.73       11.33      6.42 o 
   9  19   0        4.89       27.77     11.90 o 
  10  19   0      126.77      154.73     21.82 o 
   0  20   0      494.28      442.04     13.97 o 
   1  20   0     2267.97     2220.76     33.35 o 
   2  20   0       22.13       10.83      2.57 o 
   3  20   0      154.84      126.10      5.29 o 
   4  20   0      209.25      198.50      6.50 o 
   5  20   0      948.79      919.70     22.99 o 
   6  20   0      354.40      327.75     10.89 o 
   7  20   0       80.76       77.39      8.58 o 
   8  20   0       21.70       21.25      7.14 o 
   9  20   0       12.84       12.89      7.14 o 
   1  21   0      352.24      369.86      7.40 o 
   2  21   0     3515.26     3546.66     51.76 o 
   3  21   0      197.42      227.77      7.21 o 
   4  21   0        1.66        6.89      3.38 o 
   5  21   0      438.45      429.19     12.30 o 
   6  21   0      577.97      545.47     19.20 o 
   7  21   0       58.19       63.45      6.19 o 
   8  21   0      129.32      128.45     10.96 o 
   9  21   0        3.29       14.88     11.90 o 
   0  22   0       28.40       24.45      3.60 o 
   1  22   0        2.59        9.14      2.57 o 
   2  22   0      594.91      596.48     11.68 o 
   3  22   0      244.48      249.60      9.02 o 
   4  22   0      502.74      492.66     14.63 o 
   5  22   0      242.50      238.50      9.41 o 
   6  22   0        4.36        6.29      4.83 o 
   7  22   0      126.19      127.53     10.72 o 
   8  22   0       89.52       96.21     15.87 o 
   9  22   0       98.68      131.92     19.84 o 
   1  23   0     1994.22     2060.46     31.76 o 
   2  23   0      517.16      492.65     10.35 o 
   3  23   0       82.27      100.32      4.73 o 
   4  23   0      303.41      373.66     10.59 o 
   5  23   0       41.69       33.59      5.09 o 
   6  23   0      206.59      220.21     11.22 o 
   7  23   0       42.59       49.56      5.98 o 
   8  23   0      175.79      187.05     13.56 o 
   9  23   0       15.94       36.70     13.89 o 
   0  24   0     2944.94     2807.36     53.93 o 
   1  24   0      453.69      476.89     10.35 o 
   2  24   0      378.78      347.93      8.49 o 
   3  24   0      373.80      334.71      9.45 o 
   4  24   0       32.61       37.75      4.87 o 
   5  24   0        3.37       -3.61      4.59 o 
   6  24   0      377.96      351.70     15.38 o 
   7  24   0       60.77       65.13      9.04 o 
   8  24   0        1.48        0.10      6.91 o 
   9  24   0       18.48       25.79     13.89 o 
   1  25   0       58.64       74.65      7.37 o 
   2  25   0     1603.16     1527.71     25.06 o 
   3  25   0      613.63      614.36     14.08 o 
   4  25   0       55.45       52.80      4.92 o 
   5  25   0        5.11       -0.53      3.49 o 
   6  25   0        2.72        1.25      6.64 o 
   7  25   0       82.15       64.88      6.78 o 
   8  25   0        0.43        7.32      7.94 o 
   9  25   0       25.66       14.88     12.89 o 
   0  26   0       55.74       66.60      6.09 o 
   1  26   0     4262.43     3932.75     65.21 o 
   2  26   0        7.39       16.00      3.57 o 
   3  26   0     1604.16     1567.19     29.01 o 
   4  26   0       66.75       67.14      5.30 o 
   5  26   0        6.59        1.41      3.93 o 
   6  26   0      105.97      119.34     12.93 o 
   7  26   0       11.99        6.68      5.31 o 
   8  26   0      129.92      125.77     12.14 o 
   9  26   0       10.62       17.74      9.29 o 
   1  27   0       62.67       98.43      5.40 o 
   2  27   0      104.79      100.53      5.56 o 
   3  27   0        1.86       21.05      4.41 o 
   4  27   0        0.02       -0.81      3.49 o 
   5  27   0       19.16       24.02      4.80 o 
   6  27   0      153.37      142.63     11.86 o 
   7  27   0       96.29       81.71      7.66 o 
   8  27   0       50.14       64.47     12.89 o 
   0  28   0     1035.06      982.93     28.65 o 
   1  28   0       37.18       46.29      4.44 o 
   2  28   0      471.33      472.83     11.31 o 
   3  28   0     2342.71     2214.22     39.43 o 
   4  28   0      221.27      210.44      9.59 o 
   5  28   0      284.24      325.09     11.06 o 
   6  28   0       34.98       30.97      6.13 o 
   7  28   0       64.23       58.25      9.74 o 
   8  28   0       52.49       86.29     16.86 o 
   1  29   0     1601.01     1467.99     24.98 o 
   2  29   0      363.76      317.75      9.54 o 
   3  29   0      189.88      199.22      8.37 o 
   4  29   0       96.87      102.98      7.35 o 
   5  29   0      708.29      669.64     20.04 o 
   6  29   0      203.80      207.43     18.35 o 
   7  29   0        0.30       -2.41      5.50 o 
   8  29   0       36.91       35.81      9.74 o 
   0  30   0     1300.22     1264.38     35.29 o 
   1  30   0        0.13       15.14      4.50 o 
   2  30   0       71.60       59.27      5.17 o 
   3  30   0       82.78       78.19      6.01 o 
   4  30   0     1031.97      947.79     20.83 o 
   5  30   0       22.94       27.77      9.92 o 
   6  30   0      301.95      308.84     12.73 o 
   7  30   0        0.06        7.89      6.09 o 
   8  30   0        9.28        6.99      6.56 o 
   1  31   0       10.82       10.60      4.15 o 
   2  31   0      832.03      755.65     15.73 o 
   3  31   0       12.54       15.51      5.58 o 
   4  31   0       36.67       45.58      5.69 o 
   5  31   0      147.48      161.86     14.22 o 
   6  31   0      216.01      229.32     15.07 o 
   7  31   0       38.00       35.02      8.49 o 
   8  31   0       30.26       57.53     15.87 o 
   0  32   0        7.11        9.92      8.93 o 
   1  32   0     1106.52     1042.49     22.14 o 
   2  32   0       10.57       24.14      5.00 o 
   3  32   0      303.62      260.35      9.82 o 
   4  32   0        0.04        8.24      5.09 o 
   5  32   0       72.74       71.52      9.29 o 
   6  32   0       67.81       59.55      9.45 o 
   7  32   0        0.12       -3.68     11.90 o 
   1  33   0     1005.90     1058.80     26.30 o 
   2  33   0       17.90       16.91      4.49 o 
   3  33   0      286.27      304.74     10.95 o 
   4  33   0      231.34      216.37      9.49 o 
   5  33   0        2.76       -5.66      5.75 o 
   6  33   0        0.59        1.44      6.91 o 
   7  33   0       27.41       19.10      9.45 o 
   0  34   0      410.01      449.36     19.28 o 
   1  34   0        0.10       10.22      4.32 o 
   2  34   0      252.18      235.78      9.87 o 
   3  34   0       43.11       43.88      5.69 o 
   4  34   0        5.51        5.12      4.66 o 
   5  34   0       59.37       70.42     13.89 o 
   6  34   0        0.05       -3.86      6.64 o 
   7  34   0        0.00       16.86     13.89 o 
   1  35   0      360.73      330.60     11.59 o 
   2  35   0      215.62      216.45     10.02 o 
   3  35   0       53.00       66.43      7.53 o 
   4  35   0       46.01       38.40      5.94 o 
   5  35   0      110.20      118.09      9.99 o 
   6  35   0       20.56       23.81      9.29 o 
   7  35   0       71.69       76.38     15.87 o 
   0  36   0      172.50      139.16     14.38 o 
   1  36   0       17.00       16.69      4.69 o 
   2  36   0       35.61       38.58      5.28 o 
   3  36   0        0.22        1.50      4.97 o 
   4  36   0       53.78       70.58      6.97 o 
   5  36   0        8.24       -3.87      6.91 o 
   6  36   0       91.37       90.17      9.70 o 
   1  37   0        0.10        1.65      4.29 o 
   2  37   0      259.41      268.85     11.03 o 
   3  37   0       44.68       54.46      6.81 o 
   4  37   0       16.28       23.01      5.89 o 
   5  37   0        0.02       -3.97      9.92 o 
   6  37   0       34.29       27.32     10.72 o 
   0  38   0      473.91      470.51     20.47 o 
   1  38   0        0.31       11.15      5.36 o 
   2  38   0      313.36      295.15     10.64 o 
   3  38   0       69.93       75.09     11.16 o 
   5  38   0        0.07        7.94     10.91 o 
   6  38   0       47.14       41.59      7.97 o 
   1  39   0      102.24      130.12      8.63 o 
   2  39   0       58.33       73.12     11.16 o 
   3  39   0       10.85       12.85      5.70 o 
   4  39   0       38.71       47.63      7.97 o 
   5  39   0        2.92        1.25      8.04 o 
   0  40   0       47.65       44.11      9.45 o 
   1  40   0       49.49       39.32      7.77 o 
   2  40   0       61.16       63.35      7.06 o 
   3  40   0        0.80        3.21      6.04 o 
   4  40   0      162.15      189.92     21.33 o 
   5  40   0       14.94        3.97      9.92 o 
   1  41   0        0.01       -3.88      4.69 o 
   2  41   0        6.44       10.54      5.79 o 
   3  41   0       65.21       71.34     10.52 o 
   4  41   0        3.93       -5.46      8.42 o 
   0  42   0       25.40       15.66      8.33 o 
   1  42   0        0.64       -0.45      5.56 o 
   2  42   0       13.44       23.92     12.36 o 
   3  42   0        6.43       -2.06      6.62 o 
   1  43   0       16.99       12.72      6.18 o 
   2  43   0        6.14        7.46      6.05 o 
   3  43   0       46.71       52.57     14.88 o 
   0  44   0       16.09       19.98      9.45 o 
   1  44   0        0.31       -2.57      6.49 o 
   2  44   0       22.05       26.55      7.98 o 
   3  44   0        2.31        1.98     11.90 o 
   1  45   0        0.58       -5.48      6.49 o 
   2  45   0       42.30       40.68     10.99 o 
 -11   0   1      195.09      246.98     26.78 o 
  -9   0   1      918.64      863.66     37.69 o 
  -7   0   1      469.61      472.33     13.81 o 
  -5   0   1       65.85       87.29      9.92 o 
  -3   0   1     3989.18     4023.69    128.95 o 
  -1   0   1    10808.12     8387.68    405.03 o 
   1   0   1     2807.73     3053.46     45.31 o 
   3   0   1     4274.91     4300.71    144.32 o 
   5   0   1       41.20       28.76      6.94 o 
   7   0   1      403.14      362.19      9.62 o 
   9   0   1        7.54        4.58      2.98 o 
 -11   1   1        0.13        0.96     10.01 o 
 -10   1   1       30.89       21.82      9.12 o 
  -9   1   1       57.39       48.39      9.59 o 
  -8   1   1       10.40       21.62      2.74 o 
  -7   1   1     1381.25     1317.91     22.24 o 
  -6   1   1       57.30       65.70      4.26 o 
  -5   1   1     1179.97     1034.46     27.35 o 
  -4   1   1      193.15      232.85      6.87 o 
  -3   1   1      144.45      170.77      3.50 o 
  -2   1   1     1872.10     2018.46     27.78 o 
  -1   1   1    29440.63    24543.60    679.21 o 
   1   1   1     3009.66     3075.38     29.63 o 
   2   1   1    26497.46    26891.99    331.98 o 
   3   1   1     8842.93     9369.63    129.53 o 
   4   1   1     1016.60     1089.27     16.00 o 
   5   1   1      125.07      128.40      6.01 o 
   6   1   1       21.78       25.42      2.63 o 
   7   1   1       99.22      104.86      3.62 o 
   8   1   1      166.93      165.52      5.30 o 
   9   1   1       48.94       51.26      5.82 o 
  10   1   1       12.82       13.58      4.60 o 
 -11   2   1        0.17       -9.00      9.45 o 
 -10   2   1        1.48       -7.62      7.62 o 
  -9   2   1        6.39        4.74      4.01 o 
  -8   2   1      650.65      618.32     15.27 o 
  -7   2   1       19.71       29.32      7.12 o 
  -6   2   1      120.34      125.76      3.00 o 
  -5   2   1     1929.90     1794.38     28.76 o 
  -4   2   1       82.18      120.94      2.61 o 
  -3   2   1     4837.12     4722.39     72.50 o 
  -2   2   1     1763.74     1860.68     23.37 o 
  -1   2   1     1006.15      967.01     15.51 o 
   1   2   1      689.33      764.39      7.68 o 
   2   2   1   104147.63    99178.92   3109.27 o 
   3   2   1        1.89        4.19      2.48 o 
   4   2   1     2221.77     2421.62     34.45 o 
   5   2   1       59.74       67.99      2.73 o 
   6   2   1      211.41      219.35      6.81 o 
   7   2   1      329.78      315.82      7.22 o 
   8   2   1      112.08      105.05      5.74 o 
   9   2   1      123.02      121.74      4.44 o 
  10   2   1        9.12        7.20      5.32 o 
 -11   3   1       10.42       -5.03     10.45 o 
 -10   3   1       32.61       25.79      9.12 o 
  -9   3   1       18.73       18.05      4.16 o 
  -8   3   1        6.28       10.03      3.30 o 
  -7   3   1     1165.27     1146.48     20.05 o 
  -6   3   1      157.39      142.21      5.15 o 
  -5   3   1      523.92      521.66      8.34 o 
  -4   3   1     3368.95     3169.48     49.55 o 
  -3   3   1      271.62      295.16      8.19 o 
  -2   3   1     1477.29     1298.29     15.21 o 
  -1   3   1     7300.49     7504.24     78.37 o 
   0   3   1     2326.04     1448.64     99.18 o 
   1   3   1     5685.57     6342.04     67.49 o 
   2   3   1      883.98      966.38     12.22 o 
   3   3   1      280.91      281.06      5.49 o 
   4   3   1      640.76      885.61     19.34 o 
   5   3   1      278.17      242.25      9.02 o 
   6   3   1      177.58      186.77      5.44 o 
   7   3   1      264.49      276.92      6.89 o 
   8   3   1      459.05      451.91      9.07 o 
   9   3   1       21.04       22.55      3.15 o 
  10   3   1      106.20      110.48     11.45 o 
 -11   4   1        0.77       -9.04      9.04 o 
 -10   4   1       19.77       51.95     10.45 o 
  -9   4   1       93.87       91.71     14.88 o 
  -8   4   1       36.02       39.76      7.27 o 
  -7   4   1      504.94      467.08      9.98 o 
  -6   4   1      192.97      221.35      5.66 o 
  -5   4   1      912.51      912.61     15.82 o 
  -4   4   1        1.44       13.00      1.49 o 
  -3   4   1      196.63      188.00      4.81 o 
  -2   4   1      342.99      443.72      5.84 o 
  -1   4   1      369.58      381.80      4.79 o 
   0   4   1     3569.21     3394.17     87.79 o 
   1   4   1     6754.70     7107.39     79.69 o 
   2   4   1    24974.00    26503.27    285.73 o 
   3   4   1      250.90      188.04      5.30 o 
   4   4   1     2555.80     2652.10     47.82 o 
   5   4   1        0.34       -0.27      2.00 o 
   6   4   1      130.88      127.61      4.28 o 
   7   4   1      335.60      347.49      8.17 o 
   8   4   1      242.45      224.83      8.03 o 
   9   4   1       75.77       72.09      7.97 o 
  10   4   1       84.17      110.21     13.66 o 
 -11   5   1        0.00       -1.95     10.15 o 
 -10   5   1      337.67      341.44     18.50 o 
  -9   5   1        2.79       17.85      7.72 o 
  -8   5   1       16.18       20.00      3.97 o 
  -7   5   1        0.54       14.98      3.31 o 
  -6   5   1       10.04        9.24      2.38 o 
  -5   5   1      628.71      706.46     12.80 o 
  -4   5   1       41.00       55.54      3.15 o 
  -3   5   1     1774.96     1957.58     23.30 o 
  -2   5   1       29.18       30.43      1.70 o 
  -1   5   1      950.72     1009.39     11.92 o 
   0   5   1      520.27      614.71      7.01 o 
   1   5   1       14.56       19.92      2.39 o 
   2   5   1    10359.12    10884.06    134.98 o 
   3   5   1     1904.90     2063.71     24.53 o 
   4   5   1     1586.96     1392.25     23.78 o 
   5   5   1       97.35      123.58      3.59 o 
   6   5   1        1.92        0.61      2.11 o 
   7   5   1       28.99       39.09      3.14 o 
   8   5   1       26.86       30.63      5.87 o 
   9   5   1       14.29       23.96      4.31 o 
  10   5   1        0.81        9.76      8.75 o 
 -11   6   1       48.40       33.72     15.87 o 
 -10   6   1       38.05       49.68     10.85 o 
  -9   6   1      410.85      422.79     18.58 o 
  -8   6   1      307.32      290.52      9.98 o 
  -7   6   1     1520.93     1474.87     25.40 o 
  -6   6   1      247.12      229.51      6.08 o 
  -5   6   1      359.59      407.66      8.26 o 
  -4   6   1      283.45      218.57      3.52 o 
  -3   6   1      398.04      397.87      5.07 o 
  -2   6   1      398.67      346.61      5.06 o 
  -1   6   1     1006.75     1035.48     11.60 o 
   0   6   1    23770.81    24520.46    245.62 o 
   1   6   1     3561.13     3822.60     41.34 o 
   2   6   1    19613.31    19959.07    295.40 o 
   3   6   1     7725.47     8320.55    101.69 o 
   4   6   1     3022.62     3408.16     40.12 o 
   5   6   1      682.00      714.88     11.94 o 
   6   6   1       66.44       72.13      3.90 o 
   7   6   1      829.18      802.10     18.54 o 
   8   6   1      245.75      215.34      6.59 o 
   9   6   1      230.02      198.94      7.87 o 
  10   6   1        1.31        2.65      5.32 o 
 -10   7   1        0.49        7.94     10.91 o 
  -9   7   1       61.47       45.59     10.06 o 
  -8   7   1        2.64        7.94      6.31 o 
  -7   7   1     1410.32     1337.34     23.71 o 
  -6   7   1     1609.45     1582.26     26.86 o 
  -5   7   1     1266.21     1126.01     15.08 o 
  -4   7   1      409.00      384.10      6.28 o 
  -3   7   1     2339.49     2526.42     29.67 o 
  -2   7   1     4323.80     4458.72     49.91 o 
  -1   7   1     9509.20     9648.17    125.72 o 
   0   7   1     1177.75     1168.77     13.09 o 
   1   7   1     2098.68     2327.01     26.64 o 
   2   7   1     2108.81     2322.64     48.11 o 
   3   7   1      906.48      907.98     11.28 o 
   4   7   1      287.96      331.54      5.31 o 
   5   7   1      978.23      970.14     18.80 o 
   6   7   1      462.12      406.26      7.39 o 
   7   7   1      118.18      125.18     15.26 o 
   8   7   1       38.53       45.03      2.84 o 
   9   7   1        3.73       13.41      3.63 o 
  10   7   1       36.76       29.03      6.21 o 
 -10   8   1       17.80       31.74     13.89 o 
  -9   8   1       17.54        8.62      2.85 o 
  -8   8   1       41.05       39.86      2.04 o 
  -7   8   1      612.43      612.74     16.25 o 
  -6   8   1      360.03      333.32      5.58 o 
  -5   8   1      556.70      569.74      9.17 o 
  -4   8   1      242.67      294.44      5.18 o 
  -3   8   1      821.77      814.14     10.89 o 
  -2   8   1     1894.15     1841.35     22.87 o 
  -1   8   1      479.76      573.21      8.79 o 
   0   8   1    15003.43    15197.41    163.11 o 
   1   8   1     1829.50     1868.94     20.85 o 
   2   8   1        1.79        2.21      1.26 o 
   3   8   1      640.97      741.88     10.50 o 
   4   8   1        7.04        3.81      1.11 o 
   5   8   1      135.96      135.51      3.27 o 
   6   8   1       23.88       19.35      2.07 o 
   7   8   1      239.59      243.54     11.16 o 
   8   8   1       88.31       82.12      4.00 o 
   9   8   1      142.09      154.85      7.97 o 
  10   8   1       22.38       32.93      6.45 o 
 -10   9   1       94.75       99.19     16.86 o 
  -9   9   1       26.33       18.69      3.47 o 
  -8   9   1       35.90       29.83      2.31 o 
  -7   9   1      264.94      269.38     23.31 o 
  -6   9   1      643.14      676.06     10.79 o 
  -5   9   1      472.17      420.03      7.16 o 
  -4   9   1     4234.29     4377.47     59.71 o 
  -3   9   1     6221.34     6638.68     89.78 o 
  -2   9   1     3834.42     4011.44     50.73 o 
  -1   9   1       15.43       15.45      1.90 o 
   0   9   1     3551.70     3572.82     42.46 o 
   1   9   1     5161.23     5243.74     69.74 o 
   2   9   1      738.22      731.76     14.11 o 
   3   9   1      203.54      297.39      5.45 o 
   4   9   1      516.66      537.02      8.73 o 
   5   9   1      370.07      399.55     10.97 o 
   6   9   1        6.11        6.91      3.28 o 
   7   9   1      380.88      362.04      9.10 o 
   8   9   1        0.06        3.47      4.34 o 
   9   9   1      123.65      130.14      7.08 o 
  10   9   1       29.30       41.37      9.42 o 
 -10  10   1       12.88       17.85     11.90 o 
  -9  10   1       94.28       84.56      5.57 o 
  -8  10   1       35.64       30.62      3.68 o 
  -7  10   1       68.54       59.89      4.12 o 
  -6  10   1     1565.18     1577.36     25.61 o 
  -5  10   1      293.23      326.21      6.05 o 
  -4  10   1       91.40      122.35      3.62 o 
  -3  10   1     4936.47     5331.26     98.91 o 
  -2  10   1     3236.74     3372.48     60.00 o 
  -1  10   1      333.47      341.26      5.30 o 
   0  10   1    32404.78    33110.93    387.90 o 
   1  10   1     6116.12     6109.73     85.64 o 
   2  10   1      165.77      179.15      7.78 o 
   3  10   1      717.43      703.17     17.45 o 
   4  10   1       14.50        9.21      1.62 o 
   5  10   1      273.63      335.96     12.82 o 
   6  10   1     1745.73     1764.42     25.60 o 
   7  10   1      351.10      342.76      9.02 o 
   8  10   1       66.66       74.21      5.14 o 
   9  10   1       26.62       31.95     16.86 o 
  10  10   1       21.62       28.49      6.11 o 
 -10  11   1      193.93      189.62     17.85 o 
  -9  11   1        0.75        0.25      2.82 o 
  -8  11   1       32.49       33.72      3.73 o 
  -7  11   1        2.64        1.36      2.72 o 
  -6  11   1      752.89      767.44     12.34 o 
  -5  11   1       16.11       17.20      1.75 o 
  -4  11   1        7.34       18.91      1.58 o 
  -3  11   1       69.83       85.95      2.82 o 
  -2  11   1      427.35      459.65      7.74 o 
  -1  11   1      431.91      441.22      9.25 o 
   0  11   1     2673.98     2749.66     35.48 o 
   1  11   1     3308.99     3308.83     46.46 o 
   2  11   1     2932.25     2855.29     33.91 o 
   3  11   1     3451.39     3327.42     64.26 o 
   4  11   1     2943.65     2990.54     43.13 o 
   5  11   1      304.67      264.16      5.52 o 
   6  11   1      342.93      357.33      7.90 o 
   7  11   1      156.61      155.36      5.40 o 
   8  11   1       80.38       72.19     12.40 o 
   9  11   1        0.01       -1.74      5.10 o 
  10  11   1        0.67       14.88     13.89 o 
 -10  12   1       14.84       19.84     11.90 o 
  -9  12   1        0.17       -0.85      3.68 o 
  -8  12   1       20.31       20.37      3.73 o 
  -7  12   1        0.30       -1.75      2.93 o 
  -6  12   1     2329.99     2224.97     41.10 o 
  -5  12   1        5.56       -0.74      2.06 o 
  -4  12   1     3920.93     3901.43     52.45 o 
  -3  12   1      518.48      523.56      8.30 o 
  -2  12   1       14.11        6.17      2.80 o 
  -1  12   1     4658.69     5060.36     91.17 o 
   0  12   1      582.05      544.10      9.28 o 
   1  12   1      457.39      522.66      8.06 o 
   2  12   1        1.47        4.63      1.00 o 
   3  12   1     1706.25     1823.80     23.54 o 
   4  12   1      213.94      261.64      6.90 o 
   5  12   1       25.22       33.20      3.22 o 
   6  12   1        3.16        1.78      1.89 o 
   7  12   1        2.80        5.86      3.72 o 
   8  12   1       30.77       26.46      5.86 o 
   9  12   1       33.11       38.66      6.60 o 
  10  12   1       39.38       58.52     14.88 o 
 -10  13   1       69.86       57.26     13.39 o 
  -9  13   1        2.50       10.91      9.92 o 
  -8  13   1      123.48      137.59      7.18 o 
  -7  13   1       18.61       18.71     10.91 o 
  -6  13   1       26.10       30.97      2.95 o 
  -5  13   1       50.91       46.74      2.72 o 
  -4  13   1       38.25       25.87      2.01 o 
  -3  13   1       19.70       28.05      1.91 o 
  -2  13   1     5558.16     5890.42     77.41 o 
  -1  13   1      108.11       97.31      6.00 o 
   0  13   1     1274.14     1264.62     22.97 o 
   1  13   1      361.28      404.45      6.66 o 
   2  13   1      537.43      609.59      8.59 o 
   3  13   1     1182.14     1118.23     14.21 o 
   4  13   1     3751.69     3917.85     59.89 o 
   5  13   1       39.33       36.15      2.39 o 
   6  13   1       94.51      116.44      3.87 o 
   7  13   1      137.88      130.41      6.85 o 
   8  13   1       14.14        8.43     11.90 o 
   9  13   1       41.42       31.42      6.76 o 
  10  13   1       34.03       29.76     13.89 o 
 -10  14   1       18.27        0.99     11.90 o 
  -9  14   1       25.69       24.80     11.90 o 
  -8  14   1      132.85      134.80      7.78 o 
  -7  14   1     1008.76      935.92     24.79 o 
  -6  14   1       23.12       38.57      3.21 o 
  -5  14   1       14.23       18.84      2.48 o 
  -4  14   1       66.64       95.89      4.87 o 
  -3  14   1     7431.48     7991.74    148.43 o 
  -2  14   1      276.34      307.31      5.21 o 
  -1  14   1     5897.83     6663.93     84.28 o 
   0  14   1    10533.79    10479.30    131.41 o 
   1  14   1      558.65      530.26      8.40 o 
   2  14   1     1620.85     1676.64     24.50 o 
   3  14   1       35.31       64.14      4.63 o 
   4  14   1      759.45      832.27     14.30 o 
   5  14   1      150.81      128.28      4.33 o 
   6  14   1       19.91       31.46      2.67 o 
   7  14   1      137.90      120.70      8.80 o 
   8  14   1       98.03       99.51      8.99 o 
   9  14   1        0.44        5.51      5.86 o 
  10  14   1        1.87        5.95     11.90 o 
 -10  15   1       12.86       10.91     11.90 o 
  -9  15   1       29.03       32.73     12.89 o 
  -8  15   1       22.71       22.29      4.51 o 
  -7  15   1        0.02        4.96      3.55 o 
  -6  15   1      435.15      428.10     10.80 o 
  -5  15   1        1.94        4.77      2.38 o 
  -4  15   1     1638.36     1569.68     26.24 o 
  -3  15   1      125.97      127.65      6.97 o 
  -2  15   1     1873.58     1862.41     30.79 o 
  -1  15   1        4.75        1.73      2.29 o 
   0  15   1     2097.87     1835.63     24.92 o 
   1  15   1     1540.47     1655.33     22.54 o 
   2  15   1     2304.18     2337.89     33.45 o 
   3  15   1     2442.93     2672.08     37.56 o 
   4  15   1        1.23        4.06      2.20 o 
   5  15   1     1239.83     1160.01     22.79 o 
   6  15   1        0.18        1.98      2.15 o 
   7  15   1       20.97       32.42      6.42 o 
   8  15   1       76.64       59.88      7.34 o 
   9  15   1       81.09       91.07      8.99 o 
  10  15   1        8.92        6.94     12.89 o 
 -10  16   1        0.16       -5.95     11.90 o 
  -9  16   1       48.42       44.86      6.11 o 
  -8  16   1       98.12       96.37      7.65 o 
  -7  16   1      123.92      126.29      6.44 o 
  -6  16   1      493.48      495.68     12.76 o 
  -5  16   1      591.90      595.45     10.34 o 
  -4  16   1        0.45        3.97      2.29 o 
  -3  16   1     1115.18     1256.93     23.28 o 
  -2  16   1     1290.56     1360.98     19.03 o 
  -1  16   1      692.55      520.35      8.60 o 
   0  16   1      490.10      496.72      8.34 o 
   1  16   1      953.58      973.21     14.14 o 
   2  16   1      111.89      132.00      3.66 o 
   3  16   1     4498.76     4752.02     76.09 o 
   4  16   1        1.46        0.15      2.01 o 
   5  16   1      651.56      662.83     11.32 o 
   6  16   1        6.98        7.36      3.43 o 
   7  16   1      469.91      431.94     15.95 o 
   8  16   1       43.07       41.53      6.60 o 
   9  16   1       11.86        3.81      6.42 o 
  10  16   1        0.84       -2.98     11.90 o 
 -10  17   1       25.54       27.77     13.89 o 
  -9  17   1        2.40       -2.73      4.51 o 
  -8  17   1        9.02        7.70      5.22 o 
  -7  17   1      641.87      590.06     18.10 o 
  -6  17   1      134.52      143.47      6.84 o 
  -5  17   1      393.00      370.60      8.49 o 
  -4  17   1      166.75      208.54      6.47 o 
  -3  17   1     3447.19     3810.51    100.09 o 
  -2  17   1      474.54      525.62      9.91 o 
  -1  17   1      694.37      699.01     11.03 o 
   0  17   1       18.33       18.23      2.40 o 
   1  17   1     1165.02     1092.61     15.82 o 
   2  17   1       23.25       17.26      2.03 o 
   3  17   1       89.22       84.30      3.48 o 
   4  17   1        2.36        9.66      3.68 o 
   5  17   1       80.52       81.76      4.44 o 
   6  17   1      386.18      396.20     11.47 o 
   7  17   1      804.08      741.94     17.72 o 
   8  17   1       16.33       17.09      4.17 o 
   9  17   1       13.23       11.62      7.14 o 
  10  17   1        7.02        9.92     12.89 o 
 -10  18   1        0.78       -0.99     11.90 o 
  -9  18   1        1.73        0.99     11.90 o 
  -8  18   1        1.41        4.84      6.45 o 
  -7  18   1       71.49       77.10      6.76 o 
  -6  18   1       86.50       75.00      5.58 o 
  -5  18   1      574.14      568.77     14.31 o 
  -4  18   1      185.27      195.24      6.47 o 
  -3  18   1     5219.58     5341.22     85.27 o 
  -2  18   1      449.30      411.61      9.38 o 
  -1  18   1     1478.41     1368.23     19.39 o 
   0  18   1      195.35      296.13      8.59 o 
   1  18   1       63.56       94.86      9.88 o 
   2  18   1       76.33       79.88      3.57 o 
   3  18   1      254.59      204.44      8.63 o 
   4  18   1       27.58       26.38      3.60 o 
   5  18   1      245.61      239.70      6.17 o 
   6  18   1      107.12      109.06      6.49 o 
   7  18   1       12.72       22.40      4.29 o 
   8  18   1        0.59       -1.58      7.94 o 
   9  18   1        2.52       11.23      7.34 o 
  10  18   1       31.67       26.78     14.88 o 
 -10  19   1        9.60        2.98     12.89 o 
  -9  19   1       25.06       27.06      6.00 o 
  -8  19   1      132.36      132.91      9.72 o 
  -7  19   1       63.19       57.23      9.92 o 
  -6  19   1      450.76      445.43     12.63 o 
  -5  19   1        0.84        0.30      2.83 o 
  -4  19   1      141.12      129.70      6.01 o 
  -3  19   1       40.63       55.19      3.92 o 
  -2  19   1      301.21      348.51      7.61 o 
  -1  19   1      321.57      224.45      5.73 o 
   0  19   1      357.48      397.26      8.13 o 
   1  19   1    11833.97    11717.80    181.91 o 
   2  19   1        0.62       -0.50      1.86 o 
   3  19   1      761.18      724.67     13.07 o 
   4  19   1     1871.53     1930.91     32.78 o 
   5  19   1        4.31        7.44      5.26 o 
   6  19   1       15.73       20.02      4.62 o 
   7  19   1      139.12      133.37     10.24 o 
   8  19   1        0.45        1.46      6.42 o 
   9  19   1        0.20        2.69      7.14 o 
 -10  20   1       21.51       34.72     14.88 o 
  -9  20   1       80.56       81.83      8.55 o 
  -8  20   1      367.27      334.43     14.28 o 
  -7  20   1       36.61       43.67      5.39 o 
  -6  20   1      225.80      217.21     10.24 o 
  -5  20   1      251.66      272.92      9.55 o 
  -4  20   1      412.73      420.83     13.71 o 
  -3  20   1        0.54        3.26      2.72 o 
  -2  20   1       59.04       57.89      4.19 o 
  -1  20   1       10.56        8.81      2.62 o 
   0  20   1      295.11      342.71      7.51 o 
   1  20   1     3181.64     3086.80     40.92 o 
   2  20   1       76.65       83.72      4.07 o 
   3  20   1        5.03       10.50      2.77 o 
   4  20   1      874.59      811.88     24.20 o 
   5  20   1       53.27       50.10      6.91 o 
   6  20   1      547.18      491.64     13.92 o 
   7  20   1        3.46        8.05      5.69 o 
   8  20   1        1.09       -8.93      8.93 o 
   9  20   1       20.98       40.67     13.89 o 
  -9  21   1       76.29       73.40     15.87 o 
  -8  21   1       12.21       32.78      7.86 o 
  -7  21   1      369.37      347.16     14.88 o 
  -6  21   1      439.21      397.69     14.78 o 
  -5  21   1      156.57      156.88      7.33 o 
  -4  21   1      283.72      302.10      8.42 o 
  -3  21   1      372.01      334.41      8.87 o 
  -2  21   1      670.71      705.64     13.00 o 
  -1  21   1       43.78       40.83      2.96 o 
   0  21   1     1389.13     1410.81     22.39 o 
   1  21   1      399.86      365.43      8.21 o 
   2  21   1      136.19      123.17      4.39 o 
   3  21   1       36.82       40.02      4.11 o 
   4  21   1      463.99      408.66     19.84 o 
   5  21   1      187.47      173.74      8.22 o 
   6  21   1        3.58        8.76      4.29 o 
   7  21   1       43.17       49.43      7.86 o 
   8  21   1        0.09       -6.42      6.42 o 
   9  21   1       50.07       56.39     13.39 o 
  -9  22   1       79.83       80.34     16.86 o 
  -8  22   1      189.76      195.40     20.83 o 
  -7  22   1       16.21       19.32      6.45 o 
  -6  22   1      257.97      222.13     10.07 o 
  -5  22   1      258.94      263.96     10.04 o 
  -4  22   1      128.53      145.48      5.60 o 
  -3  22   1      987.16      999.08     19.40 o 
  -2  22   1       35.13       71.56      4.37 o 
  -1  22   1      115.78      110.26      5.29 o 
   0  22   1        4.91       17.06      3.35 o 
   1  22   1      106.12      117.39      4.66 o 
   2  22   1     1492.05     1341.65     19.64 o 
   3  22   1      182.17      168.73      5.68 o 
   4  22   1      816.60      792.90     19.28 o 
   5  22   1      152.80      148.97     11.73 o 
   6  22   1       37.13       38.49      5.50 o 
   7  22   1      133.32      115.49     10.01 o 
   8  22   1       45.32       35.73      7.86 o 
   9  22   1       27.43       26.06      8.80 o 
  -9  23   1        4.77        7.94     12.89 o 
  -8  23   1        0.15        5.23      5.86 o 
  -7  23   1      124.61      136.97     12.14 o 
  -6  23   1      289.96      269.12     10.18 o 
  -5  23   1     1402.01     1335.06     28.53 o 
  -4  23   1      302.30      276.39      8.67 o 
  -3  23   1      166.25      167.35      6.51 o 
  -2  23   1     3226.57     3223.91     43.15 o 
  -1  23   1      999.85      951.67     21.89 o 
   0  23   1     1732.67     1637.70     26.03 o 
   1  23   1       50.38       45.81      3.68 o 
   2  23   1      521.73      496.58     10.35 o 
   3  23   1       21.51       56.74      3.51 o 
   4  23   1      502.88      503.96     37.15 o 
   5  23   1       70.42       72.41      8.33 o 
   6  23   1       63.34       56.75      6.50 o 
   7  23   1        7.16       12.26      8.93 o 
   8  23   1       53.31       56.77      9.29 o 
   9  23   1        2.61        0.00     11.90 o 
  -9  24   1       64.60       68.44     16.86 o 
  -8  24   1       87.12      106.13     17.85 o 
  -7  24   1       95.75       92.46     16.37 o 
  -6  24   1       11.20        8.81      4.75 o 
  -5  24   1      510.18      482.87     13.35 o 
  -4  24   1      125.16      138.51      9.02 o 
  -3  24   1        9.69        5.64      3.42 o 
  -2  24   1        7.25       20.86      3.35 o 
  -1  24   1      279.33      265.94      7.25 o 
   0  24   1     2033.39     2001.45     31.15 o 
   1  24   1      190.98      172.14      5.83 o 
   2  24   1      388.37      352.98      8.74 o 
   3  24   1     3165.70     3234.60     54.31 o 
   4  24   1      399.03      422.08     12.79 o 
   5  24   1      149.95      159.53     10.85 o 
   6  24   1       23.81       39.39      7.62 o 
   7  24   1       85.77       79.44      9.45 o 
   8  24   1        3.31        4.96     12.89 o 
   9  24   1        2.83       16.86     12.89 o 
  -9  25   1        2.53        4.96     12.89 o 
  -8  25   1       64.26       84.31     15.87 o 
  -7  25   1        2.08       16.86     11.90 o 
  -6  25   1        2.77       -6.39      7.44 o 
  -5  25   1      218.75      221.94      9.27 o 
  -4  25   1       18.09       19.64      4.30 o 
  -3  25   1       75.73       68.18      5.90 o 
  -2  25   1      150.69      155.39      6.74 o 
  -1  25   1      295.63      267.10      8.55 o 
   0  25   1        1.04       15.65      3.44 o 
   1  25   1     1181.93     1167.25     19.92 o 
   2  25   1      688.76      650.89     12.99 o 
   3  25   1       37.70       44.11      3.55 o 
   4  25   1        0.03        8.86      6.45 o 
   5  25   1        6.66        5.13      5.93 o 
   6  25   1      369.44      371.18     16.47 o 
   7  25   1       16.82       25.37      6.91 o 
   8  25   1        3.43        3.34      7.62 o 
   9  25   1        3.98        2.73      8.33 o 
  -9  26   1       12.32       17.85     14.88 o 
  -8  26   1      107.44      101.37      9.74 o 
  -7  26   1        2.66       -0.33      6.20 o 
  -6  26   1       28.24       20.29      5.46 o 
  -5  26   1      448.21      453.35     13.10 o 
  -4  26   1      502.32      474.09     12.09 o 
  -3  26   1     1135.58     1128.28     22.38 o 
  -2  26   1      123.92      109.28      5.58 o 
  -1  26   1      514.82      488.49     10.88 o 
   0  26   1       16.26       22.17      3.67 o 
   1  26   1       45.14       47.13      4.31 o 
   2  26   1      508.28      539.01     11.50 o 
   3  26   1       45.40       54.30      7.44 o 
   4  26   1      181.88      201.24      9.39 o 
   5  26   1        9.15        9.92      9.92 o 
   6  26   1      130.09      138.40      8.94 o 
   7  26   1        0.02       -6.64      6.64 o 
   8  26   1       42.93       27.81      8.58 o 
  -8  27   1       60.97       66.46     15.87 o 
  -7  27   1       87.61       85.37     10.01 o 
  -6  27   1        4.84        4.25      5.21 o 
  -5  27   1       16.06       19.30      5.02 o 
  -4  27   1       11.25       12.38      3.99 o 
  -3  27   1        1.73       -2.03      4.18 o 
  -2  27   1        1.39       -0.44      3.38 o 
  -1  27   1     1117.54     1049.33     21.15 o 
   0  27   1      845.68      813.62     15.57 o 
   1  27   1      321.08      350.72     10.40 o 
   2  27   1      393.38      370.29      9.55 o 
   3  27   1     1573.10     1496.96     24.95 o 
   4  27   1       85.21      105.08      7.76 o 
   5  27   1        0.25       -5.95      6.94 o 
   6  27   1       21.03       17.52      7.34 o 
   7  27   1        4.30        4.30      7.34 o 
   8  27   1        4.13       12.50      8.58 o 
  -8  28   1       37.91       44.66      9.45 o 
  -7  28   1       11.97        1.98      8.93 o 
  -6  28   1      291.68      261.94     13.82 o 
  -5  28   1       84.07       67.90      6.25 o 
  -4  28   1        8.72       10.10      4.51 o 
  -3  28   1        3.26        5.89      6.77 o 
  -2  28   1     1551.20     1441.91     24.52 o 
  -1  28   1        2.09        1.54      3.52 o 
   0  28   1     1394.49     1312.12     25.31 o 
   1  28   1     3359.73     3031.66     45.95 o 
   2  28   1      631.55      646.73     17.47 o 
   3  28   1       92.18       94.57      5.71 o 
   4  28   1      117.50      127.48      9.82 o 
   5  28   1      128.97      129.41     10.15 o 
   6  28   1       15.54       15.90      5.84 o 
   7  28   1        4.72       -0.90      7.62 o 
   8  28   1        2.54        5.48     12.89 o 
  -8  29   1       41.73       42.65     14.88 o 
  -7  29   1       51.32       46.06      6.78 o 
  -6  29   1       77.51       76.86      9.29 o 
  -5  29   1       39.04       39.10      5.67 o 
  -4  29   1      911.85      833.91     20.96 o 
  -3  29   1     1360.96     1276.05     29.26 o 
  -2  29   1      277.04      271.60      8.73 o 
  -1  29   1     1416.05     1301.24     25.51 o 
   0  29   1      122.35      116.44      5.83 o 
   1  29   1       35.22       66.79      5.04 o 
   2  29   1     1621.94     1610.79     24.30 o 
   3  29   1       41.25       52.38      5.43 o 
   4  29   1      133.13      140.02      9.19 o 
   5  29   1      276.61      310.46     21.82 o 
   6  29   1       30.25       46.12      6.90 o 
   7  29   1       19.67       23.31      7.01 o 
   8  29   1        2.72        5.95     11.90 o 
  -8  30   1       67.69       82.33     16.86 o 
  -7  30   1       17.69       41.66     13.89 o 
  -6  30   1        5.27       -5.38      6.64 o 
  -5  30   1      257.04      274.43     11.19 o 
  -4  30   1       31.79       42.35      7.34 o 
  -3  30   1      567.91      577.16     14.67 o 
  -2  30   1       45.35       42.85      4.76 o 
  -1  30   1      368.63      337.42      9.49 o 
   0  30   1      513.18      477.13     13.11 o 
   1  30   1        8.90       14.54      4.53 o 
   2  30   1      825.52      852.03     16.62 o 
   3  30   1      636.39      607.02     15.26 o 
   4  30   1        0.00       -0.23      5.39 o 
   5  30   1     1030.75      944.56     28.40 o 
   6  30   1       16.07        8.76      5.80 o 
   7  30   1      105.10      105.31     11.86 o 
   8  30   1       33.33       38.26      9.74 o 
  -8  31   1        2.79       16.82      8.75 o 
  -7  31   1       16.70       12.42      7.51 o 
  -6  31   1        0.34       -4.59      6.94 o 
  -5  31   1      330.45      345.12     13.11 o 
  -4  31   1      678.31      661.68     25.79 o 
  -3  31   1      147.51      137.78      9.60 o 
  -2  31   1     1068.13     1048.10     22.13 o 
  -1  31   1       64.96       65.53      6.73 o 
   0  31   1        3.20        6.88      4.28 o 
   1  31   1       26.11       41.71      4.97 o 
   2  31   1       76.50       93.55      6.10 o 
   3  31   1       61.22       80.81      6.44 o 
   4  31   1        4.56       13.39      7.01 o 
   5  31   1      166.34      221.28     13.33 o 
   6  31   1        3.81        3.18      5.84 o 
   7  31   1      151.20      149.66     13.82 o 
   8  31   1       16.05       23.00      9.45 o 
  -7  32   1        0.26        2.98     11.90 o 
  -6  32   1       41.21       46.83      8.33 o 
  -5  32   1       92.60       96.21     13.89 o 
  -4  32   1       12.75       10.70      4.88 o 
  -3  32   1       87.27       98.27      6.92 o 
  -2  32   1       26.47       40.83      5.29 o 
  -1  32   1       27.62       21.78      5.16 o 
   0  32   1        0.50        1.25      3.80 o 
   1  32   1     1929.17     1846.78     30.62 o 
   2  32   1      318.35      296.00      9.16 o 
   3  32   1      121.27      117.41      9.26 o 
   4  32   1       72.00       60.73      9.52 o 
   5  32   1        6.24       10.91      9.92 o 
   6  32   1      157.06      151.89     13.66 o 
   7  32   1       10.11        8.73     15.87 o 
  -7  33   1        6.36        8.93     12.89 o 
  -6  33   1        3.98       14.88      9.92 o 
  -5  33   1        2.31       -0.99      7.94 o 
  -4  33   1       13.62       14.30      6.64 o 
  -3  33   1        2.70        1.15      3.91 o 
  -2  33   1       14.16       12.17      4.73 o 
  -1  33   1       20.99       16.86      4.88 o 
   0  33   1      118.99      105.90      7.06 o 
   1  33   1        2.74       26.26      4.70 o 
   2  33   1      549.47      543.24     13.07 o 
   3  33   1      114.52      111.81      9.13 o 
   4  33   1       53.13       56.31      7.54 o 
   5  33   1       57.19       33.72     11.90 o 
   7  33   1        1.32       -1.98      9.92 o 
  -7  34   1        0.01       -6.25      6.25 o 
  -6  34   1        0.06        1.04      6.91 o 
  -5  34   1       48.39       47.61     12.89 o 
  -4  34   1       17.25       18.17      5.67 o 
  -3  34   1      107.27       97.50      8.20 o 
  -2  34   1      613.93      616.46     18.55 o 
  -1  34   1       12.19       19.84      7.72 o 
   0  34   1      170.97      161.86      8.64 o 
   1  34   1      407.43      381.80     10.88 o 
   2  34   1      195.74      182.43      8.21 o 
   3  34   1      189.46      188.36      9.59 o 
   4  34   1       23.52        7.51      8.08 o 
   5  34   1        1.04       11.90      9.92 o 
   6  34   1        9.02       13.89     12.89 o 
   7  34   1       19.00       24.06      9.45 o 
  -7  35   1       51.07       72.41     19.84 o 
  -6  35   1      135.98      142.70     13.53 o 
  -5  35   1        3.73       14.97     15.37 o 
  -4  35   1      257.43      285.39     13.50 o 
  -3  35   1      112.34       93.79      7.34 o 
  -2  35   1      413.24      430.35     13.30 o 
  -1  35   1      101.21      125.56      9.53 o 
   0  35   1       56.73       64.24      5.65 o 
   1  35   1      232.92      263.14     11.83 o 
   2  35   1      344.29      349.99     10.74 o 
   3  35   1      142.19      150.19     10.89 o 
   4  35   1       10.22       -8.93      8.93 o 
   5  35   1       23.58        6.66      7.14 o 
   6  35   1       29.59       33.62      9.74 o 
   7  35   1        3.39        1.82      9.92 o 
  -6  36   1       36.08       45.06      9.92 o 
  -5  36   1       87.78       89.27     14.88 o 
  -4  36   1       62.42       72.48      7.62 o 
  -3  36   1      212.92      224.20     13.97 o 
  -2  36   1      262.48      280.05     10.88 o 
  -1  36   1        0.46        8.62      4.79 o 
   0  36   1       48.06       52.78      6.18 o 
   1  36   1       11.36        9.41      5.67 o 
   2  36   1       17.50       16.70      5.42 o 
   3  36   1      174.41      161.37     11.14 o 
   4  36   1       96.25       98.85     14.38 o 
   5  36   1       27.42       26.94     12.40 o 
   6  36   1        0.95       -7.94     12.89 o 
  -6  37   1        0.07        0.20      8.25 o 
  -5  37   1       30.53       24.97      8.04 o 
  -4  37   1       34.55       40.76      8.42 o 
  -3  37   1       26.07       27.77      9.92 o 
  -2  37   1       36.76       30.73      7.16 o 
  -1  37   1       58.65       47.20      6.08 o 
   0  37   1       14.55       12.33      4.37 o 
   1  37   1       14.17       18.81      4.81 o 
   2  37   1      156.01      129.30      9.92 o 
   3  37   1        6.01       10.25      6.87 o 
   4  37   1       24.20       21.82     11.90 o 
   5  37   1       88.13      102.35     11.16 o 
   6  37   1        8.20       -4.96     13.89 o 
  -6  38   1       15.77       30.37     10.01 o 
  -5  38   1        3.74       -2.98      8.93 o 
  -4  38   1        6.55        9.42      7.01 o 
  -3  38   1       58.09       50.31      9.04 o 
  -2  38   1       35.62       24.08      6.82 o 
  -1  38   1      104.80       92.29      7.87 o 
   0  38   1       30.64       28.76      6.87 o 
   1  38   1      669.55      653.10     19.99 o 
   2  38   1      175.66      210.45     12.43 o 
   3  38   1       39.92       46.57     10.15 o 
   4  38   1        4.11       10.09      6.58 o 
   5  38   1       28.22       40.67     12.89 o 
  -5  39   1        0.01        6.94      9.92 o 
  -4  39   1       50.62       48.15     17.85 o 
  -3  39   1       16.38       14.59      9.42 o 
  -2  39   1        9.13        1.98      7.01 o 
  -1  39   1       34.06       40.28      6.78 o 
   0  39   1      167.54      165.49      8.50 o 
   1  39   1       83.22       94.02      9.50 o 
   2  39   1      290.00      276.06     13.31 o 
   3  39   1        4.57        4.72      7.66 o 
   4  39   1       14.73       26.78     12.89 o 
   5  39   1       50.61       65.06     10.52 o 
  -5  40   1       91.79       80.34     15.87 o 
  -4  40   1       26.80       17.36      8.33 o 
  -3  40   1       75.60       75.90      8.96 o 
  -2  40   1      110.51       90.85      8.77 o 
  -1  40   1      209.87      227.17     31.24 o 
   0  40   1       13.27        8.95      5.07 o 
   1  40   1       16.98       17.93      6.38 o 
   2  40   1       11.43       33.72     11.90 o 
   3  40   1       46.39       61.14      9.06 o 
   4  40   1        0.10       12.17      6.78 o 
   5  40   1        5.25        3.97     11.90 o 
  -5  41   1       37.15       43.09      9.74 o 
  -4  41   1       50.25       39.68     12.89 o 
  -3  41   1        8.19        5.74      8.04 o 
  -2  41   1       77.89       67.87      8.55 o 
  -1  41   1       25.41       32.37      7.33 o 
   0  41   1        0.34        1.49      5.90 o 
   1  41   1        0.00       -5.70      7.19 o 
   2  41   1      162.20      149.38     11.23 o 
   3  41   1        0.24       -1.68      7.86 o 
   4  41   1       10.92       10.39     12.89 o 
  -4  42   1        2.89        0.99     10.91 o 
  -3  42   1       24.79       25.29      9.12 o 
  -2  42   1       16.17       33.13      8.58 o 
  -1  42   1      126.02      121.66     10.68 o 
   0  42   1       31.07       49.29      8.49 o 
   1  42   1      130.86      110.01     10.04 o 
   2  42   1       31.89       29.76     15.87 o 
   3  42   1        0.03       -6.96      6.96 o 
   4  42   1       17.92       25.79     13.89 o 
  -3  43   1       22.68        9.59      6.87 o 
  -2  43   1        5.53       12.82     14.38 o 
  -1  43   1        7.03        2.74      8.75 o 
   0  43   1       28.71       22.70      9.92 o 
   1  43   1       11.50       11.12      7.33 o 
   2  43   1       97.60       91.63     10.43 o 
   3  43   1        0.14       10.07      7.91 o 
  -3  44   1       79.08       72.19     11.22 o 
  -2  44   1       14.10       30.75     12.89 o 
  -1  44   1        1.52        1.47      6.56 o 
   0  44   1        1.11       -2.18      6.25 o 
   1  44   1        0.46       -3.94      6.47 o 
   2  44   1        0.11        1.95      9.45 o 
  -2  45   1       41.27       25.29     10.41 o 
  -1  45   1        0.05       -6.25      6.25 o 
   0  45   1       15.29        1.78      8.33 o 
   1  45   1        0.03        2.31      9.29 o 
 -10   0   2      103.31       98.20     16.86 o 
  -8   0   2      600.54      523.62     27.77 o 
  -6   0   2     1960.32     1983.71     36.42 o 
  -4   0   2     4266.97     4754.63     83.84 o 
  -2   0   2       39.58       16.55      3.81 o 
   0   0   2    10521.21    10939.00    282.58 o 
   4   0   2     7881.86     7839.33    137.03 o 
   6   0   2       54.50       46.61      3.97 o 
   8   0   2       11.74        9.49      3.68 o 
  10   0   2       90.77      111.18     25.29 o 
 -11   1   2        5.31        8.93      9.82 o 
 -10   1   2       27.17       27.64      4.39 o 
  -9   1   2       14.47        7.10      4.01 o 
  -8   1   2      923.09      909.67     16.65 o 
  -7   1   2     1275.65     1183.79     17.99 o 
  -6   1   2        4.61       12.75      3.68 o 
  -5   1   2     2177.98     2145.92     27.53 o 
  -4   1   2     2890.62     3003.57     37.77 o 
  -3   1   2    14783.97    15328.70    189.38 o 
  -2   1   2    16195.46    16689.05    203.42 o 
  -1   1   2    12637.79    12911.74    121.32 o 
   0   1   2     8090.50     8684.00     91.18 o 
   1   1   2    14386.73    15479.63    149.44 o 
   2   1   2      435.71      519.36      7.88 o 
   3   1   2     9272.53     9991.20    123.34 o 
   4   1   2     6880.57     7185.75     89.07 o 
   5   1   2        0.47       -2.00      2.74 o 
   6   1   2        9.86        7.30      1.77 o 
   7   1   2      285.84      256.47      5.03 o 
   8   1   2        1.53       -0.12      2.72 o 
   9   1   2       31.46       38.65      3.29 o 
  10   1   2       17.45       24.52      6.44 o 
 -11   2   2        0.23       -9.39      9.74 o 
 -10   2   2       18.39       31.64      7.27 o 
  -9   2   2       47.42       48.49      9.45 o 
  -8   2   2      105.44      124.42     16.03 o 
  -7   2   2      773.60      700.18     10.45 o 
  -6   2   2      326.91      295.87      4.94 o 
  -5   2   2     1847.78     1873.74     24.17 o 
  -4   2   2       71.07       67.38      4.89 o 
  -3   2   2      263.60      278.02      4.72 o 
  -2   2   2     1905.77     1991.58     24.68 o 
  -1   2   2     7645.37     8317.67     82.24 o 
   0   2   2    22173.55    23858.65    251.36 o 
   1   2   2     9668.16     9946.52    120.99 o 
   2   2   2     6474.68     6954.85     79.23 o 
   3   2   2     1075.98     1185.57     15.52 o 
   4   2   2     7174.75     7531.94     93.39 o 
   5   2   2      423.81      482.52      7.23 o 
   6   2   2       10.10       10.55      3.05 o 
   7   2   2      111.06      108.85      3.14 o 
   8   2   2       13.15       23.87      4.44 o 
   9   2   2       14.60       10.43      2.91 o 
  10   2   2       24.99       42.03      7.73 o 
 -11   3   2        2.97       -0.51      9.45 o 
 -10   3   2        0.50       -2.50      5.96 o 
  -9   3   2       49.78       55.73      7.90 o 
  -8   3   2      586.69      561.55     11.15 o 
  -7   3   2       17.90       20.79      3.26 o 
  -6   3   2      203.95      170.90      5.25 o 
  -5   3   2      280.33      263.51      6.88 o 
  -4   3   2      609.72      684.82      9.53 o 
  -3   3   2     4517.02     5108.42     58.51 o 
  -2   3   2        8.57       10.11      1.03 o 
  -1   3   2    15978.59    16679.23    183.29 o 
   0   3   2     1053.37     1223.84     14.25 o 
   1   3   2    15293.97    16619.16    178.79 o 
   2   3   2       32.26       34.73      2.26 o 
   3   3   2    15565.96    16310.91    201.31 o 
   4   3   2        4.70        6.01      4.37 o 
   5   3   2     1647.70     1656.92     21.73 o 
   6   3   2      499.36      420.88      7.76 o 
   7   3   2      152.27      160.59      4.47 o 
   8   3   2        1.34        0.08      3.70 o 
   9   3   2       11.95       17.13      2.92 o 
  10   3   2        1.62        4.44      7.59 o 
 -11   4   2       24.97       29.76     21.82 o 
 -10   4   2       13.91       17.38      3.66 o 
  -9   4   2      200.17      187.08      7.52 o 
  -8   4   2        4.75        8.06      7.22 o 
  -7   4   2       32.24       43.41      6.42 o 
  -6   4   2      186.39      190.54      3.79 o 
  -5   4   2      580.39      588.20      8.53 o 
  -4   4   2      965.42     1109.94     14.75 o 
  -3   4   2     3558.77     3696.22     42.67 o 
  -2   4   2     1125.62     1012.41     13.28 o 
  -1   4   2    37032.89    37165.12    442.67 o 
   0   4   2      267.50      244.54      3.75 o 
   1   4   2    36336.34    37842.02    459.43 o 
   2   4   2      156.70      175.55      3.14 o 
   3   4   2     1220.11     1491.84     19.38 o 
   4   4   2     2288.23     2332.31     29.87 o 
   5   4   2     2380.33     2483.54     31.93 o 
   6   4   2      845.47      791.03     11.33 o 
   7   4   2      380.03      350.89      8.65 o 
   8   4   2       55.32       55.26      3.72 o 
   9   4   2       89.73       92.39      9.55 o 
  10   4   2       62.64       74.74      5.05 o 
 -11   5   2       56.54       70.83     13.27 o 
 -10   5   2        1.21       -1.39      3.59 o 
  -9   5   2        7.25        4.42      3.61 o 
  -8   5   2      114.17       97.90      9.88 o 
  -7   5   2     2604.80     2488.74     32.47 o 
  -6   5   2       63.43       72.52      2.96 o 
  -5   5   2       27.06       32.49      3.25 o 
  -4   5   2      867.22      836.02     13.76 o 
  -3   5   2     1501.03     1412.47     16.88 o 
  -2   5   2      374.64      421.72      6.03 o 
  -1   5   2      531.51      486.34      6.81 o 
   0   5   2    29175.32    31411.59    418.88 o 
   1   5   2       30.63       25.41      1.37 o 
   2   5   2     4303.28     4553.16     56.10 o 
   3   5   2     1689.70     1847.94     23.83 o 
   4   5   2     2588.27     2630.09     33.59 o 
   5   5   2      233.32      237.44      7.15 o 
   6   5   2      792.28      766.08     11.17 o 
   7   5   2      353.70      369.77      7.12 o 
   8   5   2      202.28      176.70      5.84 o 
   9   5   2       39.55       43.17      4.30 o 
  10   5   2       39.77       39.96      5.21 o 
 -11   6   2        8.72       10.91     13.89 o 
 -10   6   2        0.11        3.35      3.58 o 
  -9   6   2       49.02       51.74      4.36 o 
  -8   6   2      127.39      111.51      5.47 o 
  -7   6   2      287.25      271.92     15.86 o 
  -6   6   2       60.77       47.41      2.50 o 
  -5   6   2      289.41      267.51      5.15 o 
  -4   6   2     2488.00     2601.28     36.44 o 
  -3   6   2     1174.81     1171.60     15.36 o 
  -2   6   2     2719.34     2524.96     34.33 o 
  -1   6   2      437.34      428.85      6.20 o 
   0   6   2     2658.84     2583.57     35.04 o 
   1   6   2      150.28      230.04      5.77 o 
   2   6   2     3472.36     3500.36     40.19 o 
   3   6   2     1243.98     1349.66     17.50 o 
   4   6   2     1110.48     1125.65     15.16 o 
   5   6   2     1394.59     1359.29     18.36 o 
   6   6   2        3.35        2.13      1.61 o 
   7   6   2        1.61        2.02      1.92 o 
   8   6   2        0.78        8.93      3.44 o 
   9   6   2       15.53       18.26      4.58 o 
  10   6   2       93.29      106.15      5.89 o 
 -10   7   2       54.79       59.29      7.94 o 
  -9   7   2      200.73      217.90      8.22 o 
  -8   7   2      622.68      573.60     14.32 o 
  -7   7   2        0.29       -5.18      5.79 o 
  -6   7   2        0.57       -0.89      1.44 o 
  -5   7   2      185.58      187.33      4.45 o 
  -4   7   2      791.65      842.92     11.72 o 
  -3   7   2     1531.34     1698.79     26.84 o 
  -2   7   2    12867.74    13269.63    171.87 o 
  -1   7   2      260.18      293.76      4.96 o 
   0   7   2     2609.38     2814.58     42.65 o 
   1   7   2       39.05       45.95      2.44 o 
   2   7   2       44.40       42.18      2.17 o 
   3   7   2      501.09      572.65      7.58 o 
   4   7   2      177.45      168.73      5.47 o 
   5   7   2       54.03       61.38      2.58 o 
   6   7   2      422.53      396.78      6.77 o 
   7   7   2       20.51       28.19      2.29 o 
   8   7   2       10.03       13.05      3.47 o 
   9   7   2       87.32      100.05      9.38 o 
  10   7   2        5.10       10.61      3.20 o 
 -10   8   2      198.81      209.27      9.92 o 
  -9   8   2       96.57       98.20      6.29 o 
  -8   8   2       42.99       48.44      5.42 o 
  -7   8   2      122.41      105.60     10.16 o 
  -6   8   2       21.66       15.33      1.82 o 
  -5   8   2      673.22      751.94     12.06 o 
  -4   8   2     5469.92     6173.10     83.64 o 
  -3   8   2      229.81      287.60     10.12 o 
  -2   8   2        9.46        7.59      1.09 o 
  -1   8   2     1792.92     1672.09     21.19 o 
   0   8   2    45618.92    46274.60    689.81 o 
   1   8   2     4976.71     5601.68     74.97 o 
   2   8   2        4.22       10.25      1.30 o 
   3   8   2     1220.21     1032.79     13.17 o 
   4   8   2     7716.00     7777.44    105.11 o 
   5   8   2       24.78       28.81      2.11 o 
   6   8   2        8.56        4.68      1.84 o 
   7   8   2        0.38       -1.59      1.97 o 
   8   8   2       21.01       23.41      3.60 o 
   9   8   2        0.07        1.82      6.12 o 
  10   8   2        1.29       25.79     12.89 o 
 -10   9   2       73.57       81.42      6.42 o 
  -9   9   2       18.36       10.20      3.68 o 
  -8   9   2      795.75      795.31     21.42 o 
  -7   9   2       55.53       73.97      4.58 o 
  -6   9   2        0.02       -0.59      1.80 o 
  -5   9   2       73.66       65.28      2.38 o 
  -4   9   2       20.71       24.30      1.70 o 
  -3   9   2     1047.79     1090.51     17.93 o 
  -2   9   2      617.44      591.54      9.21 o 
  -1   9   2     2131.68     2549.07     29.90 o 
   0   9   2      752.65      690.75     11.90 o 
   1   9   2      668.62      600.78      8.57 o 
   2   9   2     3381.33     3471.51     46.59 o 
   3   9   2     5078.91     5660.60     71.29 o 
   4   9   2     2463.24     2610.50     38.70 o 
   5   9   2       43.93       36.46      2.30 o 
   6   9   2      206.78      210.74     10.96 o 
   7   9   2       20.93       19.31      2.63 o 
   8   9   2      230.07      207.61      9.90 o 
   9   9   2       63.99       66.51      5.10 o 
  10   9   2        2.50       -0.66      3.72 o 
 -10  10   2       26.23       32.31      4.67 o 
  -9  10   2      280.44      278.56     10.45 o 
  -8  10   2      362.88      332.22     13.39 o 
  -7  10   2        3.22        7.26      4.28 o 
  -6  10   2        0.04        0.42      2.44 o 
  -5  10   2     1832.85     1943.03     27.60 o 
  -4  10   2      519.01      441.66      6.31 o 
  -3  10   2        9.02        8.18      1.17 o 
  -2  10   2     2114.59     1952.76     27.15 o 
  -1  10   2      140.92      106.39      2.68 o 
   0  10   2     2201.57     2372.14     33.31 o 
   1  10   2     2174.59     2403.69     30.67 o 
   2  10   2     4441.54     4617.68     58.57 o 
   3  10   2      157.85      124.85      3.40 o 
   4  10   2       74.15       82.44      3.23 o 
   5  10   2      153.73      161.73      4.27 o 
   6  10   2     1829.92     1787.13     29.12 o 
   7  10   2      157.90      147.47      8.99 o 
   8  10   2        0.26        4.17      4.95 o 
   9  10   2        0.44        4.38      5.69 o 
  10  10   2       26.80       19.36      3.46 o 
 -10  11   2       11.49       10.91      4.58 o 
  -9  11   2        2.34       -3.17      3.73 o 
  -8  11   2      308.67      324.59     11.55 o 
  -7  11   2      580.85      571.62     12.76 o 
  -6  11   2      835.93      787.65     11.51 o 
  -5  11   2      116.77      125.21      3.69 o 
  -4  11   2      146.60      266.98      5.10 o 
  -3  11   2      832.91     1118.72     20.73 o 
  -2  11   2     2126.99     2213.79     38.20 o 
  -1  11   2     3645.30     3778.86     57.53 o 
   0  11   2       16.87        8.28      1.31 o 
   1  11   2     4514.02     4701.43     64.49 o 
   2  11   2      394.33      522.21      8.07 o 
   3  11   2        0.07        2.93      1.40 o 
   4  11   2       89.30      101.44      6.51 o 
   5  11   2       14.35       12.39      2.13 o 
   6  11   2      355.17      352.39      7.85 o 
   7  11   2      611.56      597.53     34.72 o 
   8  11   2       82.98       83.83      7.51 o 
   9  11   2       83.34       88.87      6.48 o 
  10  11   2        0.01       -3.97      5.32 o 
 -10  12   2        0.05        6.48      5.95 o 
  -9  12   2       20.60       22.90      6.94 o 
  -8  12   2        4.37       10.63      3.68 o 
  -7  12   2      488.00      514.04     15.22 o 
  -6  12   2        5.64        5.24      2.29 o 
  -5  12   2      243.42      253.19      5.44 o 
  -4  12   2      859.23      904.50     12.85 o 
  -3  12   2     1067.48      957.05     18.55 o 
  -2  12   2      546.86      622.65     13.38 o 
  -1  12   2    18991.10    20381.10    302.60 o 
   0  12   2     2682.25     2465.50     31.74 o 
   1  12   2     1125.81     1190.82     16.42 o 
   2  12   2       42.20       94.17      4.04 o 
   3  12   2      122.85      104.92      3.14 o 
   4  12   2      495.24      496.32      8.64 o 
   5  12   2      690.66      645.70     17.47 o 
   6  12   2       20.53       27.38      2.86 o 
   7  12   2       36.88       30.75      5.69 o 
   8  12   2       10.33        6.57      5.10 o 
   9  12   2        3.01        3.71      4.40 o 
  10  12   2       14.89       22.60      7.00 o 
 -10  13   2        3.22        6.61      4.63 o 
  -9  13   2       83.08       89.04     22.32 o 
  -8  13   2        4.79        3.13      3.63 o 
  -7  13   2      581.30      521.58     15.94 o 
  -6  13   2      495.37      499.70     10.85 o 
  -5  13   2        2.55        2.59      1.96 o 
  -4  13   2     2283.09     2350.50     37.35 o 
  -3  13   2       14.50        7.39      1.82 o 
  -2  13   2      390.07      344.19      7.28 o 
  -1  13   2        0.94        4.72      1.86 o 
   0  13   2     2687.28     2829.66     56.15 o 
   1  13   2     1903.68     1849.94     22.21 o 
   2  13   2     4752.70     4927.65     61.95 o 
   3  13   2        0.59        6.20      1.37 o 
   4  13   2       26.81       28.12      3.39 o 
   5  13   2      110.94       87.56      3.64 o 
   6  13   2      209.68      231.09      7.38 o 
   7  13   2      131.83      131.60      8.99 o 
   8  13   2        7.73       11.87      4.40 o 
   9  13   2       52.75       46.36      6.14 o 
  10  13   2        4.68        4.17      6.11 o 
 -10  14   2       22.03       33.72     12.89 o 
  -9  14   2      622.37      623.76     25.29 o 
  -8  14   2       33.64       31.75      5.22 o 
  -7  14   2       99.59      108.86      6.89 o 
  -6  14   2      200.86      219.85      6.04 o 
  -5  14   2      217.28      195.61      4.36 o 
  -4  14   2      473.91      446.12      9.09 o 
  -3  14   2     1923.52     2231.44     31.49 o 
  -2  14   2     1841.72     1958.25     31.36 o 
  -1  14   2      481.20      583.66     11.15 o 
   0  14   2     4878.34     5130.90     89.91 o 
   1  14   2     1123.49     1141.57     14.68 o 
   2  14   2     1647.26     1541.62     28.87 o 
   3  14   2     1500.41     1493.56     22.32 o 
   4  14   2       10.51        9.26      2.83 o 
   5  14   2     1621.24     1620.68     26.94 o 
   6  14   2       27.30       20.88      3.56 o 
   7  14   2       36.67       48.93      6.42 o 
   8  14   2        2.65        8.65      4.03 o 
   9  14   2       89.01       83.64      8.99 o 
  10  14   2        3.69        2.68      6.11 o 
 -10  15   2       64.47       65.46     15.87 o 
  -9  15   2        9.04       21.16      6.45 o 
  -8  15   2      480.01      444.69     14.86 o 
  -7  15   2        0.83       -2.21      4.46 o 
  -6  15   2      296.91      305.01     11.18 o 
  -5  15   2        2.11        3.15      1.67 o 
  -4  15   2     1293.31     1423.24     19.46 o 
  -3  15   2     1179.05     1245.52     18.62 o 
  -2  15   2     1765.86     1938.64     31.69 o 
  -1  15   2     1567.98     1785.16     28.88 o 
   0  15   2     2689.58     2616.36     37.45 o 
   1  15   2      168.65      201.19      4.48 o 
   2  15   2      618.62      624.51      9.78 o 
   3  15   2       56.05       34.04      2.38 o 
   4  15   2      182.98      189.44      5.62 o 
   5  15   2      560.51      551.31     11.30 o 
   6  15   2      605.08      540.45     17.37 o 
   7  15   2       35.66       50.83      7.54 o 
   8  15   2       68.96       74.36      4.97 o 
   9  15   2        0.02        2.98      6.00 o 
  10  15   2       11.78        8.93      6.60 o 
 -10  16   2       39.54       35.71     13.89 o 
  -9  16   2       56.35       51.35      6.89 o 
  -8  16   2      165.60      159.06      9.31 o 
  -7  16   2      245.96      224.55     10.45 o 
  -6  16   2       50.50       37.44      6.94 o 
  -5  16   2      893.62      904.19     17.79 o 
  -4  16   2      122.06      129.37      3.96 o 
  -3  16   2     2020.24     2052.65     65.84 o 
  -2  16   2      649.38      628.50     22.38 o 
  -1  16   2     1294.25     1306.65     25.38 o 
   0  16   2     3888.25     3688.07     51.98 o 
   1  16   2        1.40       -0.80      1.57 o 
   2  16   2     4020.45     4360.15     57.33 o 
   3  16   2       22.86       33.00      2.15 o 
   4  16   2      696.85      757.17     14.22 o 
   5  16   2      294.88      292.65      6.81 o 
   6  16   2       31.51       43.51      3.90 o 
   7  16   2       96.05       99.21      6.49 o 
   8  16   2        7.77        4.24      4.48 o 
   9  16   2       76.15       77.62      8.99 o 
  10  16   2        2.38        4.78      8.43 o 
 -10  17   2        7.13       12.89     12.89 o 
  -9  17   2        8.18        5.95      5.22 o 
  -8  17   2       43.19       52.14      6.76 o 
  -7  17   2       60.32       49.86      6.00 o 
  -6  17   2        5.79        4.96      4.21 o 
  -5  17   2       73.74       81.29      3.35 o 
  -4  17   2      201.43      189.11      5.02 o 
  -3  17   2      305.13      271.87      8.15 o 
  -2  17   2      791.71      735.38     13.63 o 
  -1  17   2      837.01      798.38     13.28 o 
   0  17   2     2314.28     2501.61     36.30 o 
   1  17   2      130.97      136.54      4.27 o 
   2  17   2      450.83      389.47      9.02 o 
   3  17   2       16.44       26.79      2.13 o 
   4  17   2       99.50      109.66      4.17 o 
   5  17   2      738.22      723.86     16.84 o 
   6  17   2     1623.16     1538.67     31.38 o 
   7  17   2       59.00       59.76      5.90 o 
   8  17   2        0.59       -1.19      6.45 o 
   9  17   2       34.49       34.88      7.51 o 
 -10  18   2       11.01       25.60      6.36 o 
  -9  18   2       33.18       36.70     12.89 o 
  -8  18   2        3.81        0.62      5.10 o 
  -7  18   2       64.15       55.09      6.60 o 
  -6  18   2       38.25       33.17     12.89 o 
  -5  18   2      118.19       93.29     12.85 o 
  -4  18   2       86.74       88.38      4.35 o 
  -3  18   2      144.93      163.81      6.47 o 
  -2  18   2      582.03      647.46     16.75 o 
  -1  18   2     1739.37     2073.78     39.58 o 
   0  18   2      547.61      559.24     10.17 o 
   1  18   2      750.87      544.80     10.75 o 
   2  18   2      107.50       95.27      4.22 o 
   3  18   2     2455.69     2402.74     35.37 o 
   4  18   2       29.88       24.21      2.96 o 
   5  18   2      126.80      128.20      6.49 o 
   6  18   2      522.44      495.94     13.68 o 
   7  18   2       58.91       57.62      5.67 o 
   8  18   2        0.11       -2.33     10.91 o 
   9  18   2       14.87       20.18      6.93 o 
 -10  19   2      120.46      139.91     10.41 o 
  -9  19   2       10.77       26.78     11.90 o 
  -8  19   2       98.29       94.17      8.25 o 
  -7  19   2        0.79       -3.47      5.10 o 
  -6  19   2        8.43        2.69      4.76 o 
  -5  19   2      345.75      335.68     12.39 o 
  -4  19   2      188.76      210.77      7.54 o 
  -3  19   2     1172.04     1243.96     62.49 o 
  -2  19   2     1766.92     1903.32     36.91 o 
  -1  19   2      806.66      764.65     16.91 o 
   0  19   2      399.54      300.05      7.59 o 
   1  19   2       31.54       46.86      3.41 o 
   2  19   2      208.35      219.44      5.81 o 
   3  19   2      411.77      471.01      9.60 o 
   4  19   2      184.72      186.79      6.18 o 
   5  19   2      118.18      107.51      5.58 o 
   6  19   2        3.05        4.11      4.71 o 
   7  19   2       36.12       25.11      6.20 o 
   8  19   2        4.41        0.16      6.42 o 
   9  19   2       22.91       31.00      8.07 o 
 -10  20   2        9.09       20.83     12.89 o 
  -9  20   2      185.93      164.73     11.38 o 
  -8  20   2      152.22      155.15     20.33 o 
  -7  20   2      108.38      102.91      8.41 o 
  -6  20   2       71.64       67.40      7.14 o 
  -5  20   2      765.97      772.10     22.15 o 
  -4  20   2      456.47      475.58     12.16 o 
  -3  20   2      133.33      144.23     11.41 o 
  -2  20   2        5.47       13.94      2.97 o 
  -1  20   2     3188.78     3138.35     50.84 o 
   0  20   2      787.63      831.75     16.06 o 
   1  20   2     1366.36     1187.60     24.48 o 
   2  20   2       23.93       10.83      2.42 o 
   3  20   2      518.97      496.71     11.53 o 
   4  20   2      134.32      125.35      6.47 o 
   5  20   2        6.93        9.96      4.43 o 
   6  20   2       79.77       78.89      8.33 o 
   7  20   2        3.08        5.59      4.59 o 
   8  20   2       48.24       47.31      7.86 o 
   9  20   2      112.70      112.58     11.18 o 
  -9  21   2       51.37       71.42     15.87 o 
  -8  21   2      157.71      143.94     10.45 o 
  -7  21   2      332.63      324.58     20.83 o 
  -6  21   2     1419.38     1393.02     29.45 o 
  -5  21   2      333.96      318.19     12.85 o 
  -4  21   2      198.05      198.24     13.89 o 
  -3  21   2        0.07       -0.19      3.34 o 
  -2  21   2     5011.97     5184.59     94.81 o 
  -1  21   2        6.07       18.67      2.97 o 
   0  21   2        2.45       -1.93      3.02 o 
   1  21   2      170.92      187.71      5.71 o 
   2  21   2      145.13      130.17      8.66 o 
   3  21   2     1186.26     1065.89     20.11 o 
   4  21   2      243.53      208.11     12.89 o 
   5  21   2      532.16      414.22     14.97 o 
   6  21   2        6.06       -1.49      5.61 o 
   7  21   2       47.11       59.31     10.41 o 
   8  21   2       95.23       93.48      9.52 o 
   9  21   2       15.26       15.87      8.07 o 
  -9  22   2        1.86       11.70      6.60 o 
  -8  22   2        8.05       14.83      6.42 o 
  -7  22   2      182.65      215.27     17.36 o 
  -6  22   2       23.48       57.61      5.58 o 
  -5  22   2       73.91       86.09      6.53 o 
  -4  22   2      701.55      634.71     25.79 o 
  -3  22   2        0.48       -2.49      2.49 o 
  -2  22   2      195.62      191.38      6.51 o 
  -1  22   2      212.78      197.79      7.54 o 
   0  22   2      318.78      372.27      9.27 o 
   1  22   2     1308.62     1267.90     23.00 o 
   2  22   2       71.12      104.97      6.35 o 
   3  22   2        4.84        9.62      2.74 o 
   4  22   2      292.59      290.16      9.03 o 
   5  22   2      688.57      674.48     16.91 o 
   6  22   2        8.52       11.68      6.20 o 
   7  22   2      342.34      334.57     16.37 o 
   8  22   2       52.90       45.43      8.25 o 
   9  22   2       11.75       21.37      8.33 o 
  -9  23   2       87.40       72.69      8.99 o 
  -8  23   2       77.50       73.40      8.80 o 
  -7  23   2        0.06       -1.61      5.48 o 
  -6  23   2      545.36      492.47     12.45 o 
  -5  23   2     1030.53      990.44     26.94 o 
  -4  23   2      778.45      717.88     18.04 o 
  -3  23   2      374.67      329.27     10.68 o 
  -2  23   2      655.79      607.10     15.38 o 
  -1  23   2       16.02       13.97      3.28 o 
   0  23   2       14.27        2.78      3.20 o 
   1  23   2        5.80       12.82      3.96 o 
   2  23   2     4694.74     4655.32     74.57 o 
   3  23   2      726.67      658.00     18.30 o 
   4  23   2      125.08      128.27      7.66 o 
   5  23   2       92.10      100.22      7.08 o 
   6  23   2       30.23       29.49      5.31 o 
   7  23   2        6.03       13.47      6.64 o 
   8  23   2        0.70        6.55      6.94 o 
   9  23   2       40.97       37.69      9.29 o 
  -9  24   2       39.23       45.63     14.88 o 
  -8  24   2        0.17        8.93     10.91 o 
  -7  24   2      229.08      204.60     12.39 o 
  -6  24   2      274.58      280.41     13.56 o 
  -5  24   2        5.73       17.39      5.23 o 
  -4  24   2      269.17      264.43     11.86 o 
  -3  24   2       23.12       26.22      4.51 o 
  -2  24   2      276.76      246.40      8.93 o 
  -1  24   2      119.96       99.87      5.73 o 
   0  24   2       18.72       27.00      4.36 o 
   1  24   2     2177.49     2153.31     36.75 o 
   2  24   2      232.96      247.36      8.42 o 
   3  24   2      835.57      879.14     15.64 o 
   4  24   2      250.63      254.84     13.11 o 
   5  24   2       46.81       50.30      7.62 o 
   6  24   2       68.34       57.14      8.33 o 
   7  24   2        0.20       13.74      7.14 o 
   8  24   2       55.41       46.62      9.04 o 
   9  24   2        2.66        7.29      8.04 o 
  -9  25   2       31.88       27.77      7.65 o 
  -8  25   2       93.94       99.53      9.72 o 
  -7  25   2       39.75       42.31      8.93 o 
  -6  25   2      216.51      202.46     12.40 o 
  -5  25   2      317.53      307.28     12.96 o 
  -4  25   2      340.12      343.31     13.56 o 
  -3  25   2      893.20      823.54     24.13 o 
  -2  25   2        0.31        1.88      3.60 o 
  -1  25   2      209.13      205.45      8.35 o 
   0  25   2     2238.66     2146.95     32.84 o 
   1  25   2      291.72      279.97      7.74 o 
   2  25   2       59.67       68.41      5.19 o 
   3  25   2        7.38       28.13      4.50 o 
   4  25   2       54.70       58.41      7.34 o 
   5  25   2      398.04      400.42     13.10 o 
   6  25   2      159.04      157.71     15.87 o 
   7  25   2       99.64      104.28     14.88 o 
   8  25   2      148.79      138.06     11.41 o 
  -9  26   2       77.14       90.38     10.45 o 
  -8  26   2       11.85       14.08      6.91 o 
  -7  26   2        3.71       -1.25      6.42 o 
  -6  26   2       78.36       85.30     10.91 o 
  -5  26   2     1277.89     1273.88     52.07 o 
  -4  26   2        3.86        2.76      4.18 o 
  -3  26   2      699.80      672.32     21.01 o 
  -2  26   2        2.36        3.95      3.93 o 
  -1  26   2      252.18      205.40      8.55 o 
   0  26   2     1900.21     1948.42     34.13 o 
   1  26   2     1632.08     1512.58     24.35 o 
   2  26   2      183.80      194.57      8.93 o 
   3  26   2      131.22      142.38      7.21 o 
   4  26   2      264.65      244.82     10.89 o 
   5  26   2       44.25       37.48      5.58 o 
   6  26   2      110.40      103.20      8.89 o 
   7  26   2       43.83       52.81     10.41 o 
   8  26   2        2.14        2.93      7.94 o 
  -8  27   2       49.57       54.74     14.38 o 
  -7  27   2        6.74        7.99      6.42 o 
  -6  27   2      113.22      140.78     12.89 o 
  -5  27   2       26.44       24.39      5.09 o 
  -4  27   2      236.25      226.01      9.70 o 
  -3  27   2      653.18      663.36     34.22 o 
  -2  27   2       16.44       27.50      5.93 o 
  -1  27   2     1625.00     1613.75     29.19 o 
   0  27   2      229.81      202.42      6.64 o 
   1  27   2      717.43      630.15     12.82 o 
   2  27   2        3.52       15.45      4.36 o 
   3  27   2      760.00      780.94     17.25 o 
   4  27   2      133.97      140.84      8.80 o 
   5  27   2       51.01       65.52      8.33 o 
   6  27   2      134.30      133.98     14.05 o 
   7  27   2      123.12      105.55     12.40 o 
   8  27   2       17.23        3.97      9.92 o 
  -8  28   2       58.41       49.91      8.80 o 
  -7  28   2        0.42        4.07      6.42 o 
  -6  28   2       29.95       25.79      7.14 o 
  -5  28   2      215.56      188.90      9.27 o 
  -4  28   2       20.45       19.25      5.09 o 
  -3  28   2      617.40      568.35     16.37 o 
  -2  28   2      423.17      428.38     16.79 o 
  -1  28   2       88.63       64.09      5.19 o 
   0  28   2      126.26      137.69      7.06 o 
   1  28   2      246.71      223.12      9.50 o 
   2  28   2       29.36       50.75      6.09 o 
   3  28   2       75.56       88.48      7.40 o 
   4  28   2      365.55      333.50     29.76 o 
   5  28   2      277.65      267.81     19.84 o 
   6  28   2        0.88        1.65      7.34 o 
   7  28   2        4.12       -0.81      8.93 o 
   8  28   2        2.92       -3.97      9.92 o 
  -8  29   2        0.09        5.82      7.44 o 
  -7  29   2        7.34        9.92      6.91 o 
  -6  29   2        1.26       -3.73      9.92 o 
  -5  29   2        0.97        1.34      4.75 o 
  -4  29   2      244.51      214.75     11.92 o 
  -3  29   2      650.37      631.10     29.76 o 
  -2  29   2     1575.75     1577.60     33.92 o 
  -1  29   2       78.41       79.68      5.87 o 
   0  29   2      675.19      638.25     14.74 o 
   1  29   2     1055.35      945.18     27.82 o 
   2  29   2     3215.01     3035.71     51.20 o 
   3  29   2       80.30       79.01      7.66 o 
   4  29   2       42.32       55.86     12.40 o 
   5  29   2       29.76       43.64     10.91 o 
   6  29   2       84.30      108.19     11.18 o 
   7  29   2        0.39       -4.77      5.80 o 
   8  29   2        1.02        2.67      9.04 o 
  -8  30   2       10.35       13.89     11.90 o 
  -7  30   2       62.73       59.49      8.99 o 
  -6  30   2      139.14      139.00     11.68 o 
  -5  30   2        3.79        6.45      5.61 o 
  -4  30   2      653.13      626.28     35.21 o 
  -3  30   2        6.67       15.11      5.93 o 
  -2  30   2     1550.05     1471.45     46.11 o 
  -1  30   2        2.04        9.04      4.19 o 
   0  30   2      192.12      175.23      7.78 o 
   1  30   2       44.20       48.54      6.59 o 
   2  30   2      453.45      510.93     15.68 o 
   3  30   2       33.98       38.67      7.71 o 
   4  30   2        9.95       13.04      7.14 o 
   5  30   2       46.65       49.59     12.89 o 
   6  30   2        1.73       -0.71      7.34 o 
   7  30   2       67.92       55.75     10.72 o 
   8  30   2        1.65       11.06      9.04 o 
  -8  31   2        1.02        5.95      9.92 o 
  -7  31   2       58.21       72.41     12.89 o 
  -6  31   2      117.29      124.66     11.53 o 
  -5  31   2       28.66       29.07      7.01 o 
  -4  31   2        0.05       -3.47      5.96 o 
  -3  31   2       57.56       66.37      9.10 o 
  -2  31   2       96.84      101.30      7.62 o 
  -1  31   2        4.48        9.57      5.95 o 
   0  31   2        0.28       -1.42      4.62 o 
   1  31   2       79.54       95.18      6.68 o 
   2  31   2      100.83      107.73      6.98 o 
   3  31   2        2.31        6.13      4.57 o 
   4  31   2       66.39       94.23     13.89 o 
   5  31   2       57.46       32.73     10.91 o 
   6  31   2        4.76        7.19      6.91 o 
   7  31   2       53.13       54.55     13.89 o 
  -7  32   2       27.37       32.36      7.17 o 
  -6  32   2       51.84       48.99      7.54 o 
  -5  32   2      400.78      384.86     16.13 o 
  -4  32   2        0.54       -1.49      5.61 o 
  -3  32   2        0.96        7.60      4.58 o 
  -2  32   2      376.17      381.59     13.35 o 
  -1  32   2     1281.57     1203.42     64.68 o 
   0  32   2      127.50      132.54      7.65 o 
   1  32   2     1074.55      984.81     21.41 o 
   2  32   2      117.29      128.88      8.15 o 
   3  32   2      263.15      247.68     11.58 o 
   4  32   2      584.54      579.56     22.86 o 
   5  32   2        0.14       -2.98      9.92 o 
   6  32   2       90.58       82.24     10.15 o 
   7  32   2      135.17      119.00     12.39 o 
  -7  33   2       22.10       19.14      7.66 o 
  -6  33   2        0.18       -0.99      9.92 o 
  -5  33   2      135.49      139.65      9.27 o 
  -4  33   2       25.25       23.38      5.90 o 
  -3  33   2        9.60        4.46      6.31 o 
  -2  33   2       79.08       87.68      7.44 o 
  -1  33   2      152.33      145.51     10.74 o 
   0  33   2        0.08       -0.98      5.09 o 
   1  33   2      328.80      349.88     13.01 o 
   2  33   2      180.44      172.28      8.72 o 
   3  33   2      177.92      155.21     17.36 o 
   4  33   2       10.32       26.78     13.89 o 
   5  33   2        0.19        2.98      7.01 o 
   6  33   2        0.82       -3.06      8.04 o 
   7  33   2        2.70        4.46      9.12 o 
  -7  34   2       34.50       20.83     13.89 o 
  -6  34   2        0.07        1.49      9.42 o 
  -5  34   2       20.02       16.04      8.04 o 
  -4  34   2      272.13      250.43     13.66 o 
  -3  34   2       18.96       12.06      6.64 o 
  -2  34   2       11.21       13.09      7.94 o 
  -1  34   2      148.62      146.40      7.98 o 
   0  34   2        8.78       10.31      4.69 o 
   1  34   2      461.09      459.13     22.45 o 
   2  34   2      120.17      126.43      7.91 o 
   3  34   2      615.64      598.54     27.95 o 
   4  34   2        1.89        5.86      7.34 o 
   5  34   2       20.78       20.83      7.72 o 
   6  34   2       42.08       50.37     10.52 o 
   7  34   2        0.08      -11.90     11.90 o 
  -7  35   2      235.88      234.56     16.44 o 
  -6  35   2        6.94        1.47      6.09 o 
  -5  35   2        0.68        1.98      8.93 o 
  -4  35   2       15.34       18.81     10.06 o 
  -3  35   2      339.44      363.74     13.74 o 
  -2  35   2        1.37        6.55     13.89 o 
  -1  35   2      747.82      744.41     26.51 o 
   0  35   2       62.99       80.68      6.56 o 
   1  35   2       56.59       42.59      8.75 o 
   2  35   2      308.16      301.26     11.42 o 
   3  35   2       36.44       48.55      7.54 o 
   4  35   2        0.09        3.38      6.04 o 
   5  35   2       85.32       84.31     15.87 o 
   6  35   2       27.45       16.86      8.42 o 
  -6  36   2        1.26       -7.62      7.62 o 
  -5  36   2       82.78       95.22     14.88 o 
  -4  36   2       71.26       71.64      9.12 o 
  -3  36   2       13.56       21.16      7.34 o 
  -2  36   2        1.37        9.87      6.91 o 
  -1  36   2       10.37       24.26      7.62 o 
   0  36   2       69.71       84.80      7.81 o 
   1  36   2       14.84       18.31      6.25 o 
   2  36   2        2.16        2.56      6.09 o 
   3  36   2       35.77       38.68     11.90 o 
   4  36   2        0.06       -8.33      8.33 o 
   5  36   2       46.55       48.60     14.88 o 
   6  36   2        0.39       -3.36      7.86 o 
  -6  37   2        5.47       -2.98     10.91 o 
  -5  37   2        2.08        3.97     10.91 o 
  -4  37   2       15.55       13.17      7.62 o 
  -3  37   2        0.42       -1.49      6.31 o 
  -2  37   2      141.64      146.89      9.92 o 
  -1  37   2       97.97      124.56      7.91 o 
   0  37   2       30.26       38.62      5.79 o 
   1  37   2       79.67       92.24     14.03 o 
   2  37   2       39.48       34.54      7.08 o 
   3  37   2      125.74      134.49     13.66 o 
   4  37   2       37.20       35.15      7.85 o 
   5  37   2       96.56       84.31     14.88 o 
   6  37   2       38.68       48.60     15.87 o 
  -6  38   2        3.96       18.85     13.89 o 
  -5  38   2        5.07       23.81     11.90 o 
  -4  38   2        2.58        0.96      5.84 o 
  -3  38   2        0.01       -0.47      6.64 o 
  -2  38   2      170.84      150.13     10.04 o 
  -1  38   2      261.24      265.64     12.34 o 
   0  38   2      131.52      144.70     12.96 o 
   1  38   2       13.96       22.06      5.81 o 
   2  38   2        1.80        0.00      8.93 o 
   3  38   2       27.05       21.16      8.33 o 
   4  38   2       79.90       83.89      9.19 o 
   5  38   2       61.81       54.55     13.89 o 
  -4  39   2       28.09       43.67      9.12 o 
  -3  39   2      154.71      165.75     11.25 o 
  -2  39   2        0.20        4.86     10.91 o 
  -1  39   2       20.75        2.98      7.34 o 
   0  39   2        6.80        9.29      5.39 o 
   1  39   2       47.52       43.43      7.77 o 
   2  39   2       67.89       66.97      8.35 o 
   3  39   2      105.76      107.12     16.86 o 
   4  39   2        0.80       -2.98      9.92 o 
   5  39   2        4.84        9.56      7.62 o 
  -5  40   2       55.10       46.62     14.88 o 
  -4  40   2        0.34        0.50      7.01 o 
  -3  40   2      184.21      189.45     19.84 o 
  -2  40   2       99.81      101.36      9.13 o 
  -1  40   2        0.47       -6.91      6.91 o 
   0  40   2        1.69        4.35      6.16 o 
   1  40   2       39.05       53.76      8.02 o 
   2  40   2       16.22       21.82     11.90 o 
   3  40   2       15.47       37.02      7.54 o 
   4  40   2       19.97       11.90     11.90 o 
   5  40   2        1.56        7.94     10.91 o 
  -4  41   2       54.83       66.44      8.96 o 
  -3  41   2       59.00       70.95     10.15 o 
  -2  41   2        1.12       -2.39      5.19 o 
  -1  41   2      220.71      247.59     16.79 o 
   0  41   2        4.13       13.44      6.38 o 
   1  41   2        3.00        5.91      6.30 o 
   2  41   2        3.24        8.86      6.25 o 
   3  41   2       35.90       49.59      9.82 o 
   4  41   2        9.56       11.90     11.90 o 
  -4  42   2       16.52       21.82     13.89 o 
  -3  42   2        0.26        5.91     12.40 o 
  -2  42   2        5.21        1.45      8.33 o 
  -1  42   2       37.06       32.84      9.45 o 
   0  42   2       24.57       32.03      9.45 o 
   1  42   2      106.52      117.85      9.29 o 
   2  42   2        0.89        1.49      8.80 o 
   3  42   2       47.39       46.48     10.45 o 
   4  42   2       49.77       57.03      9.52 o 
  -3  43   2        4.58       -1.64      8.04 o 
  -2  43   2       10.17        3.21      8.75 o 
  -1  43   2        2.80       -6.25      6.25 o 
   0  43   2        1.50        2.98     12.89 o 
   1  43   2       35.77       38.68     10.45 o 
   2  43   2       14.70       16.41      7.72 o 
   3  43   2        2.45       13.32      9.52 o 
  -2  44   2       30.64       29.76     14.88 o 
  -1  44   2        0.01      -11.81     20.83 o 
   0  44   2       82.26       75.38     16.86 o 
   1  44   2        7.27        6.45      6.82 o 
   2  44   2        6.03        6.94      9.52 o 
  -1  45   2        0.38       -4.76      8.75 o 
   0  45   2       14.42       24.12      8.20 o 
   1  45   2        4.89       16.94     18.85 o 
 -11   0   3        7.44       16.86     15.87 o 
  -9   0   3        1.95        6.61      4.96 o 
  -7   0   3       99.37       89.67      4.78 o 
  -5   0   3      195.20      173.58      5.31 o 
  -3   0   3     3239.89     3748.85     57.22 o 
  -1   0   3    15473.62    16879.91    230.21 o 
   1   0   3     1197.65     1229.63     17.47 o 
   3   0   3     6181.47     6625.30    100.06 o 
   5   0   3      659.75      666.44     13.95 o 
   7   0   3      190.18      186.72     17.36 o 
   9   0   3       19.60       18.64      5.95 o 
 -11   1   3       52.40       57.60      6.54 o 
 -10   1   3       20.48       28.07      5.54 o 
  -9   1   3       50.67       47.82      6.36 o 
  -8   1   3       67.28       63.28      5.01 o 
  -7   1   3        0.06       -2.29      2.29 o 
  -6   1   3     1681.19     1689.55     22.47 o 
  -5   1   3     2881.55     2934.56     37.49 o 
  -4   1   3       31.03       10.90      1.37 o 
  -3   1   3      363.36      361.53      4.78 o 
  -2   1   3      604.77      709.43      8.22 o 
  -1   1   3     4824.52     4983.48     52.61 o 
   0   1   3    11875.15    12060.89    179.04 o 
   1   1   3        0.30       13.41      1.13 o 
   2   1   3      308.05      295.12      4.86 o 
   3   1   3     6883.48     7076.99     81.10 o 
   4   1   3      121.78       98.54      3.55 o 
   5   1   3        1.23        0.93      1.67 o 
   6   1   3      201.02      188.57      7.10 o 
   7   1   3      197.53      204.22      8.02 o 
   8   1   3        0.01       -2.58      2.58 o 
   9   1   3       53.74       71.82      4.74 o 
  10   1   3       45.85       54.24      4.72 o 
 -11   2   3        8.75        2.54      5.51 o 
 -10   2   3       11.05       16.59      4.31 o 
  -9   2   3      199.24      203.86      8.69 o 
  -8   2   3       14.58        6.04      3.75 o 
  -7   2   3       10.04       10.24      3.18 o 
  -6   2   3      112.10      112.58      6.43 o 
  -5   2   3      366.69      357.52      6.07 o 
  -4   2   3       58.85       29.69      1.76 o 
  -3   2   3      934.98      992.58     14.52 o 
  -2   2   3     3323.74     3534.35     37.13 o 
  -1   2   3     2138.29     2500.43     28.64 o 
   0   2   3       54.80       45.40      2.72 o 
   1   2   3     6063.34     6504.32     69.56 o 
   2   2   3      359.96      317.29      4.98 o 
   3   2   3     2027.85     2078.72     24.60 o 
   4   2   3    11038.09    11107.24    137.36 o 
   5   2   3     1046.85     1000.02     14.00 o 
   6   2   3      323.58      304.44     12.41 o 
   7   2   3      362.47      336.50      8.29 o 
   8   2   3       96.09       78.53      6.06 o 
   9   2   3        0.93        6.27      3.21 o 
  10   2   3        3.08        8.24      3.49 o 
 -11   3   3        4.08        6.52      4.39 o 
 -10   3   3       52.63       48.25      5.13 o 
  -9   3   3        9.88        8.87      3.41 o 
  -8   3   3       15.75       12.05      2.93 o 
  -7   3   3      431.29      443.99      7.56 o 
  -6   3   3     3978.93     4080.05     51.90 o 
  -5   3   3      527.35      546.98      8.30 o 
  -4   3   3      677.64      839.96     11.83 o 
  -3   3   3      113.11       88.70      2.64 o 
  -2   3   3      123.21      156.38      2.59 o 
  -1   3   3       31.45       22.97      1.76 o 
   0   3   3     1534.22     1609.24     28.35 o 
   1   3   3      687.63      602.42      7.32 o 
   2   3   3     1840.53     1826.74     23.27 o 
   3   3   3      997.21     1028.44     12.82 o 
   4   3   3     2126.94     2209.31     28.61 o 
   5   3   3      211.21      191.66      4.62 o 
   6   3   3     4193.70     4074.81     51.89 o 
   7   3   3       29.89       27.49      3.14 o 
   8   3   3      390.21      403.95      9.86 o 
   9   3   3       13.05       13.82      3.44 o 
  10   3   3       15.28       20.59      4.08 o 
 -11   4   3        1.82        1.93      4.45 o 
 -10   4   3      114.80      132.92     10.29 o 
  -9   4   3       22.03       32.78      4.22 o 
  -8   4   3       53.74       61.67      4.86 o 
  -7   4   3      257.51      225.24      6.35 o 
  -6   4   3      986.18      978.44     15.33 o 
  -5   4   3      831.55      836.35     11.98 o 
  -4   4   3      151.89      188.26      3.77 o 
  -3   4   3      135.50      147.60      2.83 o 
  -2   4   3     4784.03     4842.03     54.45 o 
  -1   4   3      273.29      245.49      4.07 o 
   0   4   3     9547.30     9878.91    146.80 o 
   1   4   3     2099.00     2147.93     27.19 o 
   2   4   3       65.29       71.11      2.14 o 
   3   4   3     2547.96     2817.10     33.00 o 
   4   4   3     8574.46     8880.04    110.13 o 
   5   4   3      104.58      109.02      3.36 o 
   6   4   3      698.10      658.18     10.52 o 
   7   4   3        2.93        5.81      2.71 o 
   8   4   3       40.74       59.32      6.01 o 
   9   4   3       26.55       18.14      3.79 o 
  10   4   3        4.45        8.31      4.53 o 
 -11   5   3       17.82       26.84     10.85 o 
 -10   5   3        3.86       -1.60      4.19 o 
  -9   5   3       24.93       22.24      4.22 o 
  -8   5   3       16.80       21.64      4.49 o 
  -7   5   3      680.98      647.47     12.69 o 
  -6   5   3      403.00      396.04     11.93 o 
  -5   5   3     1941.37     2061.48     26.98 o 
  -4   5   3      644.57      746.28      9.79 o 
  -3   5   3      607.50      689.57      8.14 o 
  -2   5   3      744.23      942.33     11.47 o 
  -1   5   3        0.06        6.24      2.57 o 
   0   5   3    10799.04    10768.94    160.19 o 
   1   5   3     1023.38     1039.77     15.08 o 
   2   5   3      913.09      897.72     12.21 o 
   3   5   3     1672.95     1855.01     23.86 o 
   4   5   3     1236.78     1352.60     18.24 o 
   5   5   3      706.52      707.56     10.43 o 
   6   5   3      276.11      246.88      5.41 o 
   7   5   3       62.53       48.32      3.94 o 
   8   5   3        9.63       13.07      3.35 o 
   9   5   3        8.03       11.84      3.47 o 
  10   5   3        9.91       14.55      4.05 o 
 -10   6   3       30.18       40.39      5.12 o 
  -9   6   3        7.43       15.73      4.22 o 
  -8   6   3     1141.09     1090.48     24.67 o 
  -7   6   3     1199.96     1210.65     21.23 o 
  -6   6   3        1.31       -2.50      5.51 o 
  -5   6   3      280.52      223.99      4.65 o 
  -4   6   3     4112.11     4218.56     49.08 o 
  -3   6   3      367.10      331.26      5.28 o 
  -2   6   3     3603.06     3982.97     48.15 o 
  -1   6   3     5494.72     5843.04     85.49 o 
   0   6   3     8747.54     9081.35    135.39 o 
   1   6   3    32795.43    33259.78    442.47 o 
   2   6   3     1957.17     2099.83     26.78 o 
   3   6   3       97.81      105.10      3.58 o 
   4   6   3      820.55      842.39     13.00 o 
   5   6   3      392.15      370.46      6.52 o 
   6   6   3      244.24      200.16      5.77 o 
   7   6   3       51.88       45.86      5.37 o 
   8   6   3       41.17       42.83      4.17 o 
   9   6   3       21.10       33.93      5.89 o 
  10   6   3       36.69       45.05      8.75 o 
 -10   7   3        8.53       13.89      4.63 o 
  -9   7   3      178.86      187.66      8.14 o 
  -8   7   3        0.66       15.95      4.89 o 
  -7   7   3        0.64        4.30      3.10 o 
  -6   7   3       97.66      101.94      4.39 o 
  -5   7   3     1796.41     1729.61     25.26 o 
  -4   7   3       69.49       95.73      2.57 o 
  -3   7   3     1891.39     1855.12     21.51 o 
  -2   7   3      183.25      157.55      3.39 o 
  -1   7   3       16.68       30.96      2.35 o 
   0   7   3     9235.65    10091.63    150.27 o 
   1   7   3        0.20       12.42      2.81 o 
   2   7   3        3.88        2.23      0.80 o 
   3   7   3        0.23        2.37      0.96 o 
   4   7   3     2563.27     2557.56     45.68 o 
   5   7   3      267.49      255.79      5.50 o 
   6   7   3      718.65      749.75     13.62 o 
   7   7   3        0.37       10.12      5.89 o 
   8   7   3        8.63       10.98      3.56 o 
   9   7   3      234.93      259.05      8.96 o 
  10   7   3        4.98        7.61      7.40 o 
 -10   8   3       26.05       29.49      5.40 o 
  -9   8   3       81.26       69.98      6.29 o 
  -8   8   3      155.41      133.39      9.94 o 
  -7   8   3     1877.80     1926.45     32.35 o 
  -6   8   3        0.45       -1.35      1.97 o 
  -5   8   3     2632.29     2593.28     40.83 o 
  -4   8   3        3.85        1.60      1.22 o 
  -3   8   3      928.40     1038.10     15.78 o 
  -2   8   3      106.96       75.45      2.55 o 
  -1   8   3      110.01      119.45      6.71 o 
   0   8   3     2969.51     3087.92     47.11 o 
   1   8   3     2538.74     2585.19     39.68 o 
   2   8   3      117.20      125.19      3.26 o 
   3   8   3      183.65      158.67      3.44 o 
   4   8   3      350.83      345.54      7.50 o 
   5   8   3       36.98       31.74      2.55 o 
   6   8   3      196.57      210.01      7.87 o 
   7   8   3     1067.37     1011.07     21.15 o 
   8   8   3      157.38      133.05      6.39 o 
   9   8   3        3.32        3.53      5.95 o 
  10   8   3        1.90       -1.38      3.82 o 
 -10   9   3       37.72       46.70      6.21 o 
  -9   9   3       64.96       59.05      6.21 o 
  -8   9   3        3.00        1.20      4.34 o 
  -7   9   3     1107.09     1052.00     44.63 o 
  -6   9   3      230.00      227.75      5.94 o 
  -5   9   3     1667.83     1650.58     24.06 o 
  -4   9   3       69.73       49.44      2.42 o 
  -3   9   3      969.26     1074.65     15.49 o 
  -2   9   3      459.53      460.10      6.95 o 
  -1   9   3      119.21      105.82      7.32 o 
   0   9   3      423.40      496.79      9.16 o 
   1   9   3     2659.46     2749.53     42.28 o 
   2   9   3      347.09      362.26      6.56 o 
   3   9   3     5971.00     6030.62     90.49 o 
   4   9   3      121.66      107.93      3.12 o 
   5   9   3        0.30       -0.28      1.88 o 
   6   9   3      268.42      252.29      6.50 o 
   7   9   3      103.40       98.79      5.67 o 
   8   9   3       13.06       22.27      4.11 o 
   9   9   3       58.09       66.29      6.35 o 
  10   9   3       24.65       23.90      5.59 o 
 -10  10   3       72.34       78.72      7.10 o 
  -9  10   3      137.51      118.58      7.94 o 
  -8  10   3       88.44       86.29      6.89 o 
  -7  10   3       85.92      106.65     12.40 o 
  -6  10   3      230.44      223.04      6.11 o 
  -5  10   3      250.02      259.48      6.37 o 
  -4  10   3       65.09       78.09      3.34 o 
  -3  10   3      147.08      150.72      4.67 o 
  -2  10   3      485.87      546.58      8.86 o 
  -1  10   3     2929.15     2620.26     40.54 o 
   0  10   3      506.26      543.55      9.62 o 
   1  10   3     1284.15     1085.37     17.85 o 
   2  10   3     8289.83     8359.70    111.78 o 
   3  10   3     1224.68     1519.26     20.07 o 
   4  10   3        7.78       11.74      2.16 o 
   5  10   3       26.42       33.39      2.66 o 
   6  10   3        2.08       -1.64      2.46 o 
   7  10   3      276.88      254.70      8.45 o 
   8  10   3       96.78       92.09      5.72 o 
   9  10   3        5.32        0.64      3.82 o 
  10  10   3        5.66       13.11      4.42 o 
 -10  11   3        1.91        9.92      8.43 o 
  -9  11   3       57.62       61.44      6.11 o 
  -8  11   3      427.07      447.73     14.68 o 
  -7  11   3      341.69      295.80     16.37 o 
  -6  11   3      513.49      466.28     15.92 o 
  -5  11   3      192.04      196.52      4.89 o 
  -4  11   3      169.74      187.17      6.04 o 
  -3  11   3     4989.35     5204.59    101.63 o 
  -2  11   3     2418.26     2811.69     43.64 o 
  -1  11   3     2118.67     2057.72     32.48 o 
   0  11   3     1152.57     1059.19     17.73 o 
   1  11   3     6667.20     6972.76    104.64 o 
   2  11   3       44.24       46.75      2.55 o 
   3  11   3        2.27        8.58      1.40 o 
   4  11   3     1825.59     1801.24     26.03 o 
   5  11   3        4.01       11.68      2.38 o 
   6  11   3        4.90        1.98      5.95 o 
   7  11   3       11.11       24.36      5.69 o 
   8  11   3        2.37        9.30      5.10 o 
   9  11   3       12.77       15.67      6.60 o 
  10  11   3        2.68        2.13      4.22 o 
 -10  12   3      117.42      121.20     11.90 o 
  -9  12   3        0.85        0.00      7.94 o 
  -8  12   3      342.50      325.46     12.29 o 
  -7  12   3      232.49      260.85     10.45 o 
  -6  12   3        4.68        9.29      3.44 o 
  -5  12   3      217.19      222.82      5.79 o 
  -4  12   3      161.28      164.91      5.46 o 
  -3  12   3        8.69       15.05      2.29 o 
  -2  12   3      226.66      281.86      6.42 o 
  -1  12   3      427.79      502.33      8.60 o 
   0  12   3     1695.41     2114.14     33.35 o 
   1  12   3     1015.69     1027.70     17.36 o 
   2  12   3     2400.28     2609.35     36.86 o 
   3  12   3      122.84      144.70      3.22 o 
   4  12   3      557.65      499.15     10.00 o 
   5  12   3      988.94      949.29     17.18 o 
   6  12   3       37.36       24.65      3.81 o 
   7  12   3        0.47       -4.96      4.96 o 
   8  12   3      237.36      282.32     12.62 o 
   9  12   3        8.35       11.12      4.26 o 
  10  12   3       17.38       26.84      4.58 o 
 -10  13   3      224.61      221.10     11.23 o 
  -9  13   3      190.76      184.67     10.21 o 
  -8  13   3       50.89       66.01      6.76 o 
  -7  13   3       58.38       55.07      6.00 o 
  -6  13   3     1740.31     1707.38     33.04 o 
  -5  13   3       58.95       61.08      3.17 o 
  -4  13   3     2081.63     2148.35     34.53 o 
  -3  13   3      675.04      659.88     16.69 o 
  -2  13   3      498.06      546.90     10.40 o 
  -1  13   3     2237.41     2573.88     36.11 o 
   0  13   3     1011.87     1072.00     18.10 o 
   1  13   3       14.27        5.95      2.58 o 
   2  13   3      559.79      650.86     10.04 o 
   3  13   3     1878.22     1798.10     20.97 o 
   4  13   3        0.11        1.98      4.30 o 
   5  13   3      450.88      419.80      9.22 o 
   6  13   3      267.26      266.72      8.82 o 
   7  13   3       18.75       12.82      3.87 o 
   8  13   3      316.36      289.44     13.56 o 
   9  13   3       48.94       42.37      7.51 o 
  10  13   3        0.36        3.31      6.21 o 
 -10  14   3        8.21        8.93      5.32 o 
  -9  14   3      231.07      230.70     11.10 o 
  -8  14   3       42.79       45.63      6.45 o 
  -7  14   3      310.08      290.95     11.38 o 
  -6  14   3     2719.14     2546.66     68.89 o 
  -5  14   3      587.06      618.08     11.88 o 
  -4  14   3     1013.11      997.91     23.91 o 
  -3  14   3      369.41      341.74      8.77 o 
  -2  14   3      594.88      532.25     12.12 o 
  -1  14   3     1066.48     1106.25     16.76 o 
   0  14   3     1019.49     1387.08     23.06 o 
   1  14   3       88.32       79.68      3.17 o 
   2  14   3     2161.02     1829.84     24.68 o 
   3  14   3      109.76      131.49      3.40 o 
   4  14   3      261.89      238.83      6.51 o 
   5  14   3        1.56       -1.42      2.46 o 
   6  14   3       26.55       23.33      5.69 o 
   7  14   3       48.90       52.67      5.31 o 
   8  14   3       17.51       17.07      6.42 o 
   9  14   3        0.14       -0.76      4.71 o 
 -10  15   3        2.76        7.00      5.40 o 
  -9  15   3       12.67       22.45      5.32 o 
  -8  15   3       18.75       27.05      5.22 o 
  -7  15   3      904.29      857.62     23.83 o 
  -6  15   3      772.20      685.71     19.76 o 
  -5  15   3      849.36      817.49     13.48 o 
  -4  15   3       44.14       59.89      3.66 o 
  -3  15   3      698.73      813.22     16.79 o 
  -2  15   3      218.69      250.17      7.24 o 
  -1  15   3     3713.62     3626.15     56.29 o 
   0  15   3     3044.73     3071.79     42.94 o 
   1  15   3       14.10       17.41      2.48 o 
   2  15   3     4293.10     4533.73     58.40 o 
   3  15   3     1263.35     1217.11     30.47 o 
   4  15   3      134.25      122.10      4.92 o 
   5  15   3       48.38       42.30      4.40 o 
   6  15   3      225.18      186.17      7.91 o 
   7  15   3       51.90       48.12      6.66 o 
   8  15   3        2.21        2.30      5.54 o 
   9  15   3        3.26       -2.96      4.78 o 
  -9  16   3      142.48      113.79      9.16 o 
  -8  16   3        1.24        2.48      5.95 o 
  -7  16   3     1251.15     1220.24     31.90 o 
  -6  16   3       63.46       78.73     10.84 o 
  -5  16   3      817.52      805.66     15.61 o 
  -4  16   3      788.27      846.13     26.38 o 
  -3  16   3      303.09      277.23      7.81 o 
  -2  16   3      693.51      615.27     13.72 o 
  -1  16   3     1096.97     1295.64     22.07 o 
   0  16   3     9571.25    10371.52    139.20 o 
   1  16   3      562.84      637.59     11.03 o 
   2  16   3      231.07      268.54      6.37 o 
   3  16   3       26.98       25.81      2.53 o 
   4  16   3       62.11       66.85      5.01 o 
   5  16   3      260.88      236.07     10.72 o 
   6  16   3        4.58       -3.60      3.60 o 
   7  16   3       12.01        7.57      4.11 o 
   8  16   3        9.73        8.07      4.71 o 
   9  16   3        0.27       -0.99      5.08 o 
 -10  17   3       18.41       34.72      7.00 o 
  -9  17   3        0.03        3.33      5.22 o 
  -8  17   3        4.21       11.24      5.86 o 
  -7  17   3       53.13       64.97      7.14 o 
  -6  17   3      107.14      109.24      7.86 o 
  -5  17   3     2180.50     2107.35     49.97 o 
  -4  17   3     1351.13     1264.39     30.50 o 
  -3  17   3        1.45       10.00      2.40 o 
  -2  17   3       16.11       17.31      2.69 o 
  -1  17   3     3180.71     3240.91     58.60 o 
   0  17   3      369.42      491.58      9.04 o 
   1  17   3     2650.34     2669.05     38.41 o 
   2  17   3      852.28      780.54     13.16 o 
   3  17   3       45.21       62.47      4.75 o 
   4  17   3       38.62       49.67      3.59 o 
   5  17   3      345.83      384.16     11.14 o 
   6  17   3        2.65        8.44      4.03 o 
   7  17   3       21.19       23.00      4.62 o 
   8  17   3       47.99       44.78      4.97 o 
   9  17   3      151.91      161.92      9.80 o 
 -10  18   3        1.44       16.27      6.11 o 
  -9  18   3       25.80       25.82      6.00 o 
  -8  18   3      312.84      320.94     13.56 o 
  -7  18   3      171.11      148.49      9.72 o 
  -6  18   3      532.65      503.56     16.92 o 
  -5  18   3       25.85       19.41     19.34 o 
  -4  18   3      325.61      321.44     22.32 o 
  -3  18   3      344.49      359.04      9.53 o 
  -2  18   3     1177.77     1199.36     24.04 o 
  -1  18   3     1416.99     1328.03     22.80 o 
   0  18   3     2626.81     2558.20     41.03 o 
   1  18   3      301.79      297.50      6.22 o 
   2  18   3      315.57      295.00      6.26 o 
   3  18   3      141.64      145.18      5.87 o 
   4  18   3     2952.15     2924.84     48.41 o 
   5  18   3       20.65       23.97      4.71 o 
   6  18   3      564.69      497.61     17.37 o 
   7  18   3      109.18      101.87      6.08 o 
   8  18   3       56.09       55.69      5.17 o 
   9  18   3       12.44       13.35     12.89 o 
 -10  19   3      111.75       97.21     17.85 o 
  -9  19   3       20.51       27.69      6.60 o 
  -8  19   3      289.04      309.10     20.83 o 
  -7  19   3      109.99      102.04      8.58 o 
  -6  19   3      482.20      460.42     15.95 o 
  -5  19   3       84.56       86.02      7.78 o 
  -4  19   3       13.66        8.43      6.45 o 
  -3  19   3      703.25      778.31     17.35 o 
  -2  19   3      796.98      779.88     21.83 o 
  -1  19   3      247.88      281.14      7.28 o 
   0  19   3      345.26      365.52      8.10 o 
   1  19   3       45.35       37.26      2.84 o 
   2  19   3       14.26       21.65      2.57 o 
   3  19   3     1647.12     1594.47     24.84 o 
   4  19   3      554.44      573.69     12.63 o 
   5  19   3        1.75       -0.62      3.42 o 
   6  19   3       10.86       19.58      4.97 o 
   7  19   3       26.29       16.05      4.28 o 
   8  19   3       49.94       47.63      5.30 o 
   9  19   3        5.14       22.94      7.65 o 
  -9  20   3      163.92      151.19     11.10 o 
  -8  20   3      181.62      170.14     10.64 o 
  -7  20   3        3.91        9.57      5.69 o 
  -6  20   3       76.73       66.64      7.34 o 
  -5  20   3       45.83       33.29      5.28 o 
  -4  20   3       37.56       32.99      7.44 o 
  -3  20   3      390.18      417.86     13.89 o 
  -2  20   3     2764.95     2708.61     97.70 o 
  -1  20   3       62.18       80.71      5.70 o 
   0  20   3     2171.98     2167.45     42.03 o 
   1  20   3        4.39        7.44      2.51 o 
   2  20   3     2849.09     2843.63     37.56 o 
   3  20   3       17.24       10.45      3.62 o 
   4  20   3      840.88      869.43     19.27 o 
   5  20   3      123.45      118.06      6.16 o 
   6  20   3       10.88       19.97      4.75 o 
   7  20   3        0.15        0.37      4.40 o 
   8  20   3        5.12        9.79      5.31 o 
   9  20   3       23.20       13.80     18.35 o 
  -9  21   3       10.74       16.76      6.42 o 
  -8  21   3       72.58       69.39      8.25 o 
  -7  21   3       58.42       60.69     10.41 o 
  -6  21   3      237.79      234.70      9.46 o 
  -5  21   3       82.79       79.29      7.62 o 
  -4  21   3       57.06       58.67      7.94 o 
  -3  21   3        3.15       -3.81      3.81 o 
  -2  21   3      285.15      245.73      8.82 o 
  -1  21   3     1104.00     1163.01     21.13 o 
   0  21   3       37.87       43.97      3.59 o 
   1  21   3      249.61      233.67      7.98 o 
   2  21   3        2.11        9.81      2.87 o 
   3  21   3       45.37       41.72      3.55 o 
   4  21   3      637.02      592.74     18.24 o 
   5  21   3        0.11        5.44      3.82 o 
   6  21   3      103.59       92.79      6.01 o 
   7  21   3        4.43        2.69      4.88 o 
   8  21   3       17.65       15.06      7.34 o 
   9  21   3        1.04       -5.17      6.42 o 
  -9  22   3        2.67        9.24      6.00 o 
  -8  22   3      102.90       89.71      9.42 o 
  -7  22   3      520.38      471.26     16.92 o 
  -6  22   3      295.48      305.44     14.74 o 
  -5  22   3     1283.09     1198.20     32.06 o 
  -4  22   3     2067.71     2094.66     59.51 o 
  -3  22   3      501.70      496.40     22.27 o 
  -2  22   3      295.43      287.12      8.03 o 
  -1  22   3     1175.50     1213.66     25.53 o 
   0  22   3     2159.96     2100.46     31.79 o 
   1  22   3      822.61      768.04     15.79 o 
   2  22   3      365.07      383.46      8.55 o 
   3  22   3        3.30        6.07      2.73 o 
   4  22   3      221.95      230.62     13.68 o 
   5  22   3       32.10       29.27      4.58 o 
   6  22   3        0.06       -0.47      3.66 o 
   7  22   3        0.83        8.93      7.94 o 
   8  22   3        8.26        8.64      5.93 o 
   9  22   3        1.74        3.07      7.34 o 
  -9  23   3       27.41       39.42      8.07 o 
  -8  23   3      108.09      100.88      9.52 o 
  -7  23   3      254.57      284.53     17.85 o 
  -6  23   3        0.17       11.44      5.69 o 
  -5  23   3      130.77      149.32      9.48 o 
  -4  23   3      237.12      200.94     19.34 o 
  -3  23   3        0.08       -0.57      4.30 o 
  -2  23   3        2.93        2.57      3.43 o 
  -1  23   3      553.36      474.73     11.12 o 
   0  23   3      908.04      932.41     18.05 o 
   1  23   3      105.90      152.74      8.65 o 
   2  23   3      252.19      280.55      7.30 o 
   3  23   3      234.92      203.56      6.31 o 
   4  23   3       50.27       42.22      5.09 o 
   5  23   3      650.40      597.26     22.15 o 
   6  23   3        2.23       -2.16      5.93 o 
   7  23   3       11.62       24.34      5.67 o 
   8  23   3        2.96        0.82      5.31 o 
  -9  24   3        0.42       -5.69      5.69 o 
  -8  24   3      215.36      225.42     12.39 o 
  -7  24   3       25.32       39.80     12.40 o 
  -6  24   3      698.42      664.47     21.61 o 
  -5  24   3        1.12        1.98      6.94 o 
  -4  24   3       24.14       28.91      4.11 o 
  -3  24   3        3.97       -2.78      4.08 o 
  -2  24   3        2.58       -3.34      3.34 o 
  -1  24   3      100.24      104.47      6.49 o 
   0  24   3      251.25      209.40      6.62 o 
   1  24   3        3.74        2.56      3.28 o 
   2  24   3      457.04      409.41     10.67 o 
   3  24   3       10.94       20.54      3.78 o 
   4  24   3        5.87        8.50      4.18 o 
   5  24   3      572.64      557.15     20.38 o 
   6  24   3      144.91      149.56      8.82 o 
   7  24   3       24.48       36.04      8.04 o 
   8  24   3        9.46        8.79      7.14 o 
  -9  25   3       16.26       15.25      7.65 o 
  -8  25   3        8.59       25.50     11.90 o 
  -7  25   3      385.60      378.94     16.37 o 
  -6  25   3        3.28        1.64      6.39 o 
  -5  25   3       49.57       51.04      7.34 o 
  -4  25   3      361.23      353.69     27.77 o 
  -3  25   3      809.44      723.66     22.72 o 
  -2  25   3      609.60      610.39     13.85 o 
  -1  25   3      988.26      996.72     19.78 o 
   0  25   3       50.66       44.25      5.73 o 
   1  25   3        8.06       10.35      4.18 o 
   2  25   3      103.63       93.79      6.08 o 
   3  25   3     2311.42     2158.14     48.96 o 
   4  25   3      133.55      133.09      9.45 o 
   5  25   3       17.34       20.37      5.72 o 
   6  25   3       37.19       41.57      8.04 o 
   7  25   3       17.89       25.14      6.09 o 
   8  25   3        0.11        9.88      7.94 o 
  -9  26   3       24.80       22.81     13.89 o 
  -8  26   3        4.66        6.66      7.14 o 
  -7  26   3       21.81       28.40      7.34 o 
  -6  26   3      203.43      235.13     10.22 o 
  -5  26   3       84.10       64.31      7.62 o 
  -4  26   3       76.47       85.78      9.92 o 
  -3  26   3        2.09        5.95      5.48 o 
  -2  26   3      640.38      597.92     14.92 o 
  -1  26   3        9.45       20.57      4.58 o 
   0  26   3        1.09       -3.79      3.79 o 
   1  26   3       46.41       34.40      4.69 o 
   2  26   3     1261.46     1270.88     21.78 o 
   3  26   3       55.24       72.45      9.36 o 
   4  26   3       18.36       25.79      8.93 o 
   5  26   3      212.42      201.50      9.50 o 
   6  26   3      117.88      120.88     10.15 o 
   7  26   3       94.08       96.01     10.45 o 
   8  26   3        0.01       -4.60      7.62 o 
  -8  27   3        0.90        9.57      6.91 o 
  -7  27   3        0.43       10.91      7.94 o 
  -6  27   3      591.58      669.87     22.31 o 
  -5  27   3       67.01       71.34      8.04 o 
  -4  27   3        7.08        6.20      5.95 o 
  -3  27   3     1200.91     1119.88     31.16 o 
  -2  27   3       52.17       59.24      6.71 o 
  -1  27   3     1248.19     1241.18     23.62 o 
   0  27   3      511.39      492.51     12.32 o 
   1  27   3      370.12      331.52     10.03 o 
   2  27   3      386.38      384.20     11.09 o 
   3  27   3      105.86       86.39      6.87 o 
   4  27   3       80.36       85.30     11.90 o 
   5  27   3        0.99        6.94      6.31 o 
   6  27   3      116.10      152.30     12.14 o 
   7  27   3       31.15       21.82      9.92 o 
   8  27   3       42.60       42.05     10.41 o 
  -8  28   3       67.92       75.20     10.91 o 
  -7  28   3        0.00        4.54      8.93 o 
  -6  28   3       54.29       54.05      8.33 o 
  -5  28   3      122.87      120.66     19.34 o 
  -4  28   3      425.72      368.22     17.85 o 
  -3  28   3        9.85       15.14      6.64 o 
  -2  28   3      617.80      649.89     17.13 o 
  -1  28   3       46.34       64.20      5.62 o 
   0  28   3     1658.40     1471.78     52.79 o 
   1  28   3      235.26      221.64      8.45 o 
   2  28   3       12.60       14.32      5.31 o 
   3  28   3      759.69      659.30     18.99 o 
   4  28   3       36.49       36.10      7.34 o 
   5  28   3      134.65      132.94     10.76 o 
   6  28   3        4.47        5.13      5.80 o 
   7  28   3       26.23       18.47      8.33 o 
   8  28   3        1.04       -9.92      9.92 o 
  -8  29   3       21.10       24.80      8.07 o 
  -7  29   3      240.27      247.55     13.82 o 
  -6  29   3       53.88       69.29      7.54 o 
  -5  29   3      379.13      370.04     15.43 o 
  -4  29   3       87.57       86.03      8.42 o 
  -3  29   3       19.70       24.76      7.94 o 
  -2  29   3     1288.54     1134.35     44.63 o 
  -1  29   3       78.20       86.97      7.56 o 
   0  29   3      665.37      638.42     15.20 o 
   1  29   3      314.35      293.78      9.75 o 
   2  29   3        4.85        8.50      4.88 o 
   3  29   3      103.97      133.57     12.47 o 
   4  29   3      231.70      199.37     15.87 o 
   5  29   3      219.38      257.30     14.37 o 
   6  29   3        3.21        4.70      6.02 o 
   7  29   3        3.61        9.44      8.04 o 
  -8  30   3        8.22        0.99      9.92 o 
  -7  30   3       15.32       16.41      7.62 o 
  -6  30   3        6.38       21.64      7.62 o 
  -5  30   3      404.47      384.54     16.47 o 
  -4  30   3        7.51       10.04      6.45 o 
  -3  30   3        2.36       -3.97      5.61 o 
  -2  30   3       22.43       32.01      8.43 o 
  -1  30   3      262.90      249.04     11.24 o 
   0  30   3      173.71      156.59      7.53 o 
   1  30   3        0.67        2.00      4.28 o 
   2  30   3        4.30        7.32      5.29 o 
   3  30   3        6.43       16.08      4.79 o 
   4  30   3      204.40      184.49     15.87 o 
   5  30   3      214.18      223.29     23.31 o 
   6  30   3       41.31       50.66      7.33 o 
   7  30   3       35.24       49.59      9.45 o 
  -8  31   3        0.53        8.93      9.92 o 
  -7  31   3       73.82       62.84      9.72 o 
  -6  31   3      106.40      139.69     12.14 o 
  -5  31   3       53.42       64.37     12.40 o 
  -4  31   3       10.18        6.65      5.93 o 
  -3  31   3      238.44      223.48     13.39 o 
  -2  31   3       98.84       81.35      9.12 o 
  -1  31   3      913.55      837.68     21.09 o 
   0  31   3       71.60       57.57      5.81 o 
   1  31   3       17.73       10.71      5.07 o 
   2  31   3      184.52      166.09      8.23 o 
   3  31   3      563.54      547.29     16.84 o 
   4  31   3      122.58      134.23     12.57 o 
   5  31   3        6.01       15.87      9.92 o 
   6  31   3        1.94        8.43      7.44 o 
   7  31   3        2.13        9.44      8.04 o 
  -7  32   3      115.93      136.54     13.03 o 
  -6  32   3       56.02       34.72     11.90 o 
  -5  32   3      424.50      388.70     14.10 o 
  -4  32   3      194.73      209.39     12.85 o 
  -3  32   3        0.24       -1.65     10.41 o 
  -2  32   3      249.64      223.75      9.85 o 
  -1  32   3      129.67      127.62      8.30 o 
   0  32   3      343.12      354.79     11.07 o 
   1  32   3      441.08      405.89     18.89 o 
   2  32   3       50.54       64.61      9.04 o 
   3  32   3      312.74      344.08     11.61 o 
   4  32   3       54.46       57.12      9.72 o 
   5  32   3       55.96       57.39      9.04 o 
   6  32   3       12.08       16.86     11.90 o 
   7  32   3      125.13      141.14     14.26 o 
  -7  33   3        4.73        8.49      8.58 o 
  -6  33   3       30.64       39.19     17.36 o 
  -5  33   3      123.08      135.73     12.40 o 
  -4  33   3      122.62      116.57     10.52 o 
  -3  33   3       12.28        9.42      6.45 o 
  -2  33   3        0.07       -3.09      5.93 o 
  -1  33   3      426.15      405.49     11.87 o 
   0  33   3      177.94      166.32      8.52 o 
   1  33   3        8.92       17.36      5.12 o 
   2  33   3       22.32       31.16      6.74 o 
   3  33   3        2.83       -2.62      5.46 o 
   4  33   3        0.00        2.98     10.91 o 
   5  33   3        0.65       -2.98     10.91 o 
   6  33   3       61.52       56.98     10.01 o 
   7  33   3        6.75       22.81     12.89 o 
  -7  34   3        6.42        3.67      7.86 o 
  -6  34   3        7.27       21.03      8.58 o 
  -5  34   3      153.14      164.11     12.26 o 
  -4  34   3        4.91       -0.31      5.26 o 
  -3  34   3       35.36       33.81      7.34 o 
  -2  34   3        3.12        2.48      6.31 o 
  -1  34   3       55.83       54.99      6.03 o 
   0  34   3      177.72      169.49     10.08 o 
   1  34   3      853.12      776.48     26.43 o 
   2  34   3       72.20       71.85      7.91 o 
   3  34   3       68.59       84.89     11.18 o 
   4  34   3      112.33      110.10     14.88 o 
   5  34   3        6.16        7.94      9.92 o 
   6  34   3       69.50       88.11     12.26 o 
  -7  35   3        0.63        2.98     11.90 o 
  -6  35   3       29.63       34.17      9.29 o 
  -5  35   3       77.16       79.95      9.74 o 
  -4  35   3       77.70       76.76     11.41 o 
  -3  35   3       53.03       69.88      9.45 o 
  -2  35   3       60.55       54.87      7.05 o 
  -1  35   3       73.89       52.64      7.70 o 
   0  35   3       36.74       30.34      6.04 o 
   1  35   3      235.90      245.67     31.24 o 
   2  35   3        0.19        0.78      5.52 o 
   3  35   3       42.02       37.23      7.54 o 
   4  35   3      148.07      169.61     18.85 o 
   5  35   3        1.77        2.98      9.92 o 
   6  35   3      112.27      115.06     16.86 o 
  -6  36   3       37.56       70.80     10.96 o 
  -5  36   3      143.72      138.86     16.86 o 
  -4  36   3       18.85       13.39      7.01 o 
  -3  36   3       27.57       35.39      7.72 o 
  -2  36   3       38.87       37.80      7.72 o 
  -1  36   3        6.54       14.17      4.69 o 
   0  36   3      139.64      130.36      9.16 o 
   1  36   3      269.84      263.48     13.48 o 
   2  36   3       73.07       77.61     10.45 o 
   3  36   3       95.47      105.16     11.90 o 
   4  36   3       12.78       25.27     15.87 o 
   5  36   3      114.92      133.90     18.85 o 
   6  36   3       27.59       35.28     15.87 o 
  -6  37   3      266.95      299.61     18.20 o 
  -5  37   3        0.44       21.82     11.90 o 
  -4  37   3       64.25       58.66     11.41 o 
  -3  37   3       95.56       57.54     12.89 o 
  -2  37   3       72.42       77.80     10.52 o 
  -1  37   3       22.40       18.89      7.34 o 
   0  37   3       22.15       27.18      5.81 o 
   1  37   3       15.33       15.41      5.53 o 
   2  37   3      216.20      227.88     15.37 o 
   3  37   3        0.08       -3.32      7.86 o 
   4  37   3        1.68        0.99     11.90 o 
   5  37   3       33.68       37.69     12.89 o 
  -6  38   3       48.66       58.39     11.18 o 
  -5  38   3        9.91       13.89     11.90 o 
  -4  38   3       60.21       53.73      9.12 o 
  -3  38   3       25.26       24.54      8.04 o 
  -2  38   3       16.56       28.02      8.43 o 
  -1  38   3      142.28      142.39     12.57 o 
   0  38   3        2.38        8.46      5.15 o 
   1  38   3      185.41      166.08     10.65 o 
   2  38   3       18.56       21.49      6.00 o 
   3  38   3       24.22       44.41     10.45 o 
   4  38   3        7.89       -7.57      7.62 o 
   5  38   3       45.87       54.55     15.87 o 
  -5  39   3        0.59        7.50      8.04 o 
  -4  39   3      103.47      125.99     12.40 o 
  -3  39   3       71.50       80.43      8.30 o 
  -2  39   3        5.46        1.77      6.64 o 
  -1  39   3      202.95      225.26     16.09 o 
   0  39   3      138.54      144.87      9.12 o 
   1  39   3       71.29       69.18      8.71 o 
   2  39   3      141.04      134.34     10.49 o 
   3  39   3       15.30       36.70     11.90 o 
   4  39   3        2.66       11.90     10.91 o 
   5  39   3        0.10       -7.72      7.72 o 
  -5  40   3       17.65       23.81     12.89 o 
  -4  40   3        2.10       12.89      7.72 o 
  -3  40   3       33.08       47.55     12.89 o 
  -2  40   3        4.81        3.07      6.25 o 
  -1  40   3       68.33       69.86     10.85 o 
   0  40   3        0.17        0.62      6.30 o 
   1  40   3      136.44      130.87     10.57 o 
   2  40   3       17.39       19.75      6.03 o 
   3  40   3       14.18       32.36      9.45 o 
   4  40   3       16.76       16.13     10.45 o 
  -4  41   3      159.59      175.75     12.21 o 
  -3  41   3       18.85       25.00      8.75 o 
  -2  41   3        1.23       11.41     10.41 o 
  -1  41   3        5.93        2.13      6.66 o 
   0  41   3      111.35      117.82     10.28 o 
   1  41   3       10.76        7.70      6.96 o 
   2  41   3      235.51      238.38     17.63 o 
   3  41   3        3.69       14.88     12.89 o 
   4  41   3       23.69       16.86     11.90 o 
  -4  42   3        6.55        8.39      9.04 o 
  -3  42   3       28.83       26.78      9.12 o 
  -2  42   3        0.10       13.97     10.91 o 
  -1  42   3       12.63        6.17      8.00 o 
   0  42   3        3.08       -1.24      8.33 o 
   1  42   3      110.58      107.29      8.95 o 
   2  42   3        2.96       33.72     13.89 o 
   3  42   3        0.01       -2.89      8.07 o 
  -3  43   3        1.81        7.94     12.89 o 
  -2  43   3        3.49       20.83      8.42 o 
  -1  43   3        0.30       -7.72      7.72 o 
   0  43   3       57.60       70.42     16.86 o 
   1  43   3       11.17        8.13      8.75 o 
   2  43   3      373.62      388.65     16.71 o 
  -2  44   3      138.59      168.78     14.73 o 
  -1  44   3       77.67       75.24     12.40 o 
   0  44   3       76.96       78.79     12.26 o 
   1  44   3       10.96       10.03      9.45 o 
 -10   0   4      328.10      376.73     14.86 o 
  -8   0   4      394.34      359.52     19.34 o 
  -6   0   4       72.38       87.93      4.62 o 
  -4   0   4      725.56      963.90     15.92 o 
  -2   0   4     4998.62     4798.41     81.39 o 
   0   0   4      932.40     1073.13     32.73 o 
   2   0   4     5252.11     4765.99     72.73 o 
   4   0   4       11.28       18.75      3.02 o 
   6   0   4     1387.98     1276.87     49.59 o 
   8   0   4      383.90      417.86     15.87 o 
  10   0   4        6.92        4.46      5.47 o 
 -10   1   4        0.34       14.68      6.36 o 
  -9   1   4      141.19      144.00      6.35 o 
  -8   1   4      190.88      188.52      6.58 o 
  -7   1   4      129.94      116.19      5.31 o 
  -6   1   4      487.76      532.05      8.66 o 
  -5   1   4      455.89      479.54      7.68 o 
  -4   1   4      180.22      242.71      3.87 o 
  -3   1   4      481.92      543.91      7.43 o 
  -2   1   4    12487.70    13602.40    161.89 o 
  -1   1   4      357.91      465.46      6.74 o 
   0   1   4       82.36       77.90      3.02 o 
   1   1   4     1076.51     1140.45     14.63 o 
   2   1   4     2030.68     2218.94     24.63 o 
   3   1   4     1060.93      981.58     11.64 o 
   4   1   4        0.40        0.00      1.73 o 
   5   1   4       28.28       24.81      2.59 o 
   6   1   4     1706.32     1711.51     29.15 o 
   7   1   4      252.71      189.96      6.73 o 
   8   1   4      490.12      473.60     11.52 o 
   9   1   4       50.57       67.52      7.30 o 
  10   1   4       11.66       16.66      4.42 o 
 -10   2   4      106.62      119.85      6.57 o 
  -9   2   4       60.80       52.30      4.57 o 
  -8   2   4        0.63       -5.44      5.44 o 
  -7   2   4      130.96      110.77      5.73 o 
  -6   2   4       72.30       84.67      3.75 o 
  -5   2   4      267.83      249.42      5.09 o 
  -4   2   4     5610.97     6027.86     64.85 o 
  -3   2   4      151.87      220.71      4.01 o 
  -2   2   4      139.74      202.68      6.48 o 
  -1   2   4      223.09      280.48      4.54 o 
   0   2   4        3.00       -1.49      1.49 o 
   1   2   4      153.63      132.10      3.22 o 
   2   2   4     2679.69     2616.19     33.06 o 
   3   2   4        4.41       12.82      1.36 o 
   4   2   4        9.91        4.06      1.92 o 
   5   2   4     3375.85     3340.76     42.97 o 
   6   2   4      343.24      366.11     17.18 o 
   7   2   4        0.01        1.77      3.02 o 
   8   2   4        5.65       28.12     10.59 o 
   9   2   4       79.37       82.24      5.58 o 
  10   2   4       66.86       73.98      5.65 o 
 -10   3   4       35.68       35.82      4.76 o 
  -9   3   4        1.61       -0.92      3.26 o 
  -8   3   4        8.17       -3.15      3.15 o 
  -7   3   4      226.08      213.24      6.76 o 
  -6   3   4      319.76      299.02      5.87 o 
  -5   3   4      490.67      454.19      7.47 o 
  -4   3   4     3663.14     4040.33     43.95 o 
  -3   3   4    30782.22    33242.14    372.69 o 
  -2   3   4      135.49      144.83      5.62 o 
  -1   3   4     1833.14     2079.92     27.14 o 
   0   3   4      936.63      956.86     14.10 o 
   1   3   4      184.01      176.19      4.81 o 
   2   3   4       61.77       81.70      2.61 o 
   3   3   4     1614.63     1837.96     22.20 o 
   4   3   4      834.46      816.77     11.90 o 
   5   3   4      907.63      905.97     13.28 o 
   6   3   4       10.87       15.73      3.72 o 
   7   3   4      129.02      146.07      6.20 o 
   8   3   4       19.89       34.63      7.47 o 
   9   3   4       60.79       74.77      5.54 o 
  10   3   4        0.87        3.73      4.73 o 
 -10   4   4       39.68       40.38      4.78 o 
  -9   4   4        0.27        9.63      3.80 o 
  -8   4   4       80.69       87.32      5.87 o 
  -7   4   4     1031.43      993.02     18.41 o 
  -6   4   4        0.26       -1.89      1.89 o 
  -5   4   4     2380.83     2419.02     31.52 o 
  -4   4   4      441.78      445.47      7.83 o 
  -3   4   4     2648.70     2745.86     31.85 o 
  -2   4   4     1569.23     1760.30     23.83 o 
  -1   4   4     4063.41     3925.52     52.55 o 
   0   4   4     1323.25     1355.75     21.82 o 
   1   4   4      902.88      863.32     13.04 o 
   2   4   4      455.77      484.40      7.29 o 
   3   4   4     1746.20     1772.55     23.13 o 
   4   4   4      335.19      343.18      6.31 o 
   5   4   4        5.99       10.24      3.37 o 
   6   4   4       63.28       90.43      4.91 o 
   7   4   4        2.78        9.21      3.26 o 
   8   4   4      103.16       99.47      7.02 o 
   9   4   4       61.46       72.69      5.87 o 
  10   4   4        5.34        7.50      4.30 o 
 -10   5   4        4.80       22.66     10.32 o 
  -9   5   4      754.78      763.83     16.22 o 
  -8   5   4       28.50       28.24      5.30 o 
  -7   5   4       48.76       50.75      4.05 o 
  -6   5   4       15.88       18.14      2.18 o 
  -5   5   4        2.12        7.48      3.55 o 
  -4   5   4     1001.04      968.11     11.61 o 
  -3   5   4     3407.75     3466.45     46.45 o 
  -2   5   4     1985.83     2200.55     29.57 o 
  -1   5   4      106.37      112.87      3.05 o 
   0   5   4       97.34       66.79      2.98 o 
   1   5   4       48.26       55.83      2.23 o 
   2   5   4       68.05       61.86      2.44 o 
   3   5   4     3159.31     3121.39     39.45 o 
   4   5   4       83.43      100.00      3.77 o 
   5   5   4      580.11      545.74      8.95 o 
   6   5   4     1870.78     1732.79     29.60 o 
   7   5   4      377.85      363.19      9.32 o 
   8   5   4       36.96       32.59      7.52 o 
   9   5   4       20.30       37.36      7.87 o 
  10   5   4        0.15       -3.37      4.35 o 
 -10   6   4      266.96      302.10     19.07 o 
  -9   6   4      268.69      282.69     13.79 o 
  -8   6   4       20.49       26.78      4.01 o 
  -7   6   4       59.68       74.89      4.85 o 
  -6   6   4        4.64        5.27      2.05 o 
  -5   6   4      181.90      156.60      4.16 o 
  -4   6   4      494.22      522.32      7.00 o 
  -3   6   4      681.31      738.93     16.03 o 
  -2   6   4      367.61      406.77      6.68 o 
  -1   6   4     5906.86     6077.74     88.88 o 
   0   6   4       31.77       39.94      6.09 o 
   1   6   4     2811.05     2705.78     37.52 o 
   2   6   4       34.19       33.16      1.86 o 
   3   6   4      319.00      312.60      6.07 o 
   4   6   4     3020.38     3119.65     39.51 o 
   5   6   4       72.38       71.10      3.46 o 
   6   6   4       73.99      108.74     10.61 o 
   7   6   4       27.82       28.73      4.11 o 
   8   6   4       86.78       89.34      8.43 o 
   9   6   4      132.10      131.80      7.33 o 
  10   6   4        4.81        3.94      4.59 o 
 -10   7   4        1.25        1.65      6.94 o 
  -9   7   4      123.19      129.12     11.88 o 
  -8   7   4      168.66      159.63      8.05 o 
  -7   7   4       54.16       36.51      3.99 o 
  -6   7   4      117.16      116.82      6.43 o 
  -5   7   4      455.50      488.47      9.59 o 
  -4   7   4      347.45      335.39      5.73 o 
  -3   7   4      422.61      322.32      9.26 o 
  -2   7   4     1521.27     1495.50     23.93 o 
  -1   7   4      199.75      214.51      4.98 o 
   0   7   4      301.23      254.83      5.81 o 
   1   7   4      773.62      670.98     11.90 o 
   2   7   4      425.87      478.56      8.07 o 
   3   7   4     1435.36     1543.38     26.93 o 
   4   7   4       34.82       46.01      2.48 o 
   5   7   4        7.42        4.42      2.16 o 
   6   7   4       65.80       92.64      5.67 o 
   7   7   4       54.42       47.98      4.71 o 
   8   7   4        9.15       10.59      3.93 o 
   9   7   4       46.64       53.69     12.19 o 
  10   7   4        5.04        9.13      5.19 o 
 -10   8   4       30.73       27.47      6.00 o 
  -9   8   4      177.66      168.95     16.86 o 
  -8   8   4        0.21        8.93      6.94 o 
  -7   8   4      118.83      120.72      7.51 o 
  -6   8   4     1043.15     1014.28     30.92 o 
  -5   8   4      210.44      208.06      5.21 o 
  -4   8   4     3809.22     3874.59     53.43 o 
  -3   8   4      571.59      563.80     11.65 o 
  -2   8   4     1517.88     1255.87     19.99 o 
  -1   8   4      235.07      205.63      4.88 o 
   0   8   4     9370.12    10345.52    154.36 o 
   1   8   4     2999.81     3089.30     47.61 o 
   2   8   4        0.61        1.05      2.18 o 
   3   8   4      632.65      705.25     10.30 o 
   4   8   4       85.89       79.38      3.14 o 
   5   8   4      244.01      197.82      5.30 o 
   6   8   4      221.65      235.57      8.02 o 
   7   8   4       24.13       23.75      4.11 o 
   8   8   4       21.61       15.27      4.36 o 
   9   8   4        9.19        7.54      4.36 o 
  10   8   4       30.66       39.48      8.23 o 
 -10   9   4        2.92       -1.46      5.22 o 
  -9   9   4       26.43       25.37     12.89 o 
  -8   9   4      722.43      714.29     20.97 o 
  -7   9   4      184.77      181.37     11.42 o 
  -6   9   4      945.86      934.28     17.00 o 
  -5   9   4      838.89      893.94     14.33 o 
  -4   9   4      105.08      141.30      5.99 o 
  -3   9   4       18.13        9.76      1.61 o 
  -2   9   4     2423.01     2485.93     48.13 o 
  -1   9   4       19.69       21.77      2.28 o 
   0   9   4     1119.30     1097.24     18.35 o 
   1   9   4     3737.61     3615.88     55.42 o 
   2   9   4     1385.64     1430.10     20.92 o 
   3   9   4      660.00      692.73     10.24 o 
   4   9   4      331.44      343.60      6.99 o 
   5   9   4      235.01      245.29      6.79 o 
   6   9   4      728.51      727.57     16.70 o 
   7   9   4        6.12        7.68      3.50 o 
   8   9   4        1.70        0.07      4.11 o 
   9   9   4       36.92       36.70      5.04 o 
 -10  10   4       16.45       22.80      6.00 o 
  -9  10   4        0.86       -4.34      4.34 o 
  -8  10   4      400.42      417.57     14.49 o 
  -7  10   4      264.11      255.34     20.33 o 
  -6  10   4       20.46       21.87      3.81 o 
  -5  10   4       12.11       16.83      2.12 o 
  -4  10   4       15.37       25.77      2.02 o 
  -3  10   4     3232.44     3328.17     42.15 o 
  -2  10   4       33.36       25.70      2.40 o 
  -1  10   4      559.26      580.88     10.36 o 
   0  10   4      573.92      562.28     10.53 o 
   1  10   4       38.60       60.94      3.20 o 
   2  10   4     1064.12     1018.79     15.52 o 
   3  10   4      604.11      665.55     10.04 o 
   4  10   4     1014.50     1064.09     16.46 o 
   5  10   4      707.44      687.53     13.30 o 
   6  10   4       81.42       84.55      5.46 o 
   7  10   4        6.30       11.37      3.87 o 
   8  10   4        6.52        0.85      4.11 o 
   9  10   4       25.04       25.79      4.84 o 
 -10  11   4       46.74       35.52      6.11 o 
  -9  11   4       28.94       16.55      4.90 o 
  -8  11   4       73.68       76.34      6.76 o 
  -7  11   4       22.88       21.18      4.29 o 
  -6  11   4      235.36      225.16     10.01 o 
  -5  11   4       12.61       11.26      2.46 o 
  -4  11   4      245.32      186.94      4.28 o 
  -3  11   4     2580.16     2725.96     42.52 o 
  -2  11   4      946.59      971.25     16.85 o 
  -1  11   4     1761.75     2056.63     32.85 o 
   0  11   4     3901.22     4269.62     63.09 o 
   1  11   4      684.32      728.92     13.14 o 
   2  11   4     1101.42     1235.40     20.58 o 
   3  11   4     2466.57     2483.73     34.55 o 
   4  11   4     1447.95     1468.92     24.88 o 
   5  11   4      121.65      121.83      6.16 o 
   6  11   4       19.85       19.26      4.03 o 
   7  11   4      150.02      159.65      7.47 o 
   8  11   4       27.34       22.95      5.41 o 
   9  11   4        1.47        2.15      4.17 o 
 -10  12   4        6.81        6.28      6.45 o 
  -9  12   4      113.57      112.23     11.90 o 
  -8  12   4       28.94       31.00      5.86 o 
  -7  12   4       31.12       36.12      4.90 o 
  -6  12   4      683.39      641.21     16.50 o 
  -5  12   4      975.29      944.77     16.66 o 
  -4  12   4      583.36      542.82      8.53 o 
  -3  12   4       66.18       72.38      3.45 o 
  -2  12   4     4578.50     4616.26     68.57 o 
  -1  12   4     3880.98     3805.01     58.52 o 
   0  12   4        0.92       11.93      2.00 o 
   1  12   4     8205.15     8661.72    130.06 o 
   2  12   4     1658.81     1745.42     28.26 o 
   3  12   4      674.58      713.05     10.78 o 
   4  12   4      205.46      213.27      5.53 o 
   5  12   4       42.21       35.67      4.30 o 
   6  12   4        0.20       -3.73      4.27 o 
   7  12   4        2.55        5.46      4.03 o 
   8  12   4       16.40       16.17      4.62 o 
   9  12   4       83.12       69.10      8.73 o 
 -10  13   4       39.57       48.27      6.89 o 
  -9  13   4       10.05       15.93      5.86 o 
  -8  13   4       85.17       83.41     12.40 o 
  -7  13   4      309.72      324.77     12.62 o 
  -6  13   4     3029.76     2904.94     67.46 o 
  -5  13   4      327.12      341.20      7.37 o 
  -4  13   4      968.12      907.57     13.26 o 
  -3  13   4     6480.46     6436.05    117.37 o 
  -2  13   4     2938.83     3097.17     43.12 o 
  -1  13   4      104.84       73.05      3.69 o 
   0  13   4      186.90      167.93      8.62 o 
   1  13   4     1346.51     1391.51     23.17 o 
   2  13   4      438.40      483.25     11.57 o 
   3  13   4      250.64      272.68      5.55 o 
   4  13   4       49.45       57.92      6.49 o 
   5  13   4      216.82      214.04      8.12 o 
   6  13   4      203.51      192.71      7.91 o 
   7  13   4        1.95       -0.65      4.83 o 
   8  13   4        0.62       -3.87      3.87 o 
   9  13   4        1.74       -1.87      4.71 o 
 -10  14   4        1.26        6.94      5.95 o 
  -9  14   4       34.13       40.88      7.94 o 
  -8  14   4        0.39       11.16      6.94 o 
  -7  14   4     1090.69     1054.65     28.09 o 
  -6  14   4      257.69      272.09     25.79 o 
  -5  14   4        0.18        4.69      2.43 o 
  -4  14   4      641.46      657.32     12.43 o 
  -3  14   4      644.00      592.78     11.39 o 
  -2  14   4      535.99      562.43      9.92 o 
  -1  14   4     1908.20     2219.57     35.46 o 
   0  14   4      115.13       79.53      3.92 o 
   1  14   4      770.97      768.07     16.32 o 
   2  14   4     1836.55     1722.07     28.14 o 
   3  14   4      340.49      324.29      7.08 o 
   4  14   4       34.00       36.92      2.76 o 
   5  14   4      723.20      712.12     16.70 o 
   6  14   4       13.03       14.69      5.48 o 
   7  14   4      258.69      288.73     10.11 o 
   8  14   4       16.94        5.84      5.86 o 
   9  14   4        0.23       -3.87      5.35 o 
 -10  15   4       19.93       13.47      6.00 o 
  -9  15   4       88.20      110.98     10.91 o 
  -8  15   4      826.99      738.15     24.80 o 
  -7  15   4       25.58       31.79      5.69 o 
  -6  15   4      701.82      675.88     20.02 o 
  -5  15   4      365.68      322.89     12.14 o 
  -4  15   4       16.63       25.47      2.69 o 
  -3  15   4      649.31      614.69     11.99 o 
  -2  15   4      581.06      654.83     10.99 o 
  -1  15   4       27.79       44.51      3.32 o 
   0  15   4      307.61      271.25      6.68 o 
   1  15   4      114.41       90.75      4.44 o 
   2  15   4     1613.42     1507.34     25.29 o 
   3  15   4      389.09      362.59      7.27 o 
   4  15   4      137.18      139.36      5.04 o 
   5  15   4      374.36      331.27     12.96 o 
   6  15   4      165.39      187.60     10.45 o 
   7  15   4       10.53       16.54      4.62 o 
   8  15   4        1.83       -5.86      5.86 o 
   9  15   4        1.43       -1.51      6.76 o 
 -10  16   4        0.01       -3.62      8.93 o 
  -9  16   4       89.96       79.66     14.88 o 
  -8  16   4        1.79       15.17      5.69 o 
  -7  16   4      325.21      307.56     12.39 o 
  -6  16   4       81.15       74.70      6.91 o 
  -5  16   4       22.75       26.04      5.20 o 
  -4  16   4      482.56      495.35      9.35 o 
  -3  16   4      716.25      718.84     13.62 o 
  -2  16   4     1818.27     1938.92     31.61 o 
  -1  16   4     1638.78     1662.43     24.74 o 
   0  16   4      569.13      506.30     10.53 o 
   1  16   4      756.11      707.91     13.51 o 
   2  16   4        5.75        6.94      2.48 o 
   3  16   4      124.67      120.57      6.59 o 
   4  16   4     2173.07     2068.99     34.53 o 
   5  16   4       42.07       53.51      5.33 o 
   6  16   4      468.95      408.31     15.24 o 
   7  16   4       51.37       48.93      7.14 o 
   8  16   4       22.93       23.81      7.14 o 
   9  16   4        1.41       -0.40      6.60 o 
 -10  17   4        1.57        6.24     12.89 o 
  -9  17   4       40.69       45.11      6.76 o 
  -8  17   4       54.54       66.46      7.34 o 
  -7  17   4      103.23      104.88      8.07 o 
  -6  17   4      163.37      173.76      7.98 o 
  -5  17   4       51.37       81.05      7.41 o 
  -4  17   4     2141.52     2160.17     39.89 o 
  -3  17   4      282.97      266.10      7.13 o 
  -2  17   4     1300.63     1242.08     24.61 o 
  -1  17   4     1670.82     1831.45     27.05 o 
   0  17   4      906.49      819.78     15.12 o 
   1  17   4     1765.36     1806.25     29.88 o 
   2  17   4      733.86      742.23     14.13 o 
   3  17   4      105.26      121.06      8.45 o 
   4  17   4       95.54       96.82      6.04 o 
   5  17   4      153.06      151.96      7.20 o 
   6  17   4        0.75        2.76      4.18 o 
   7  17   4       43.97       54.63      7.86 o 
   8  17   4        1.50       -0.13      4.62 o 
   9  17   4        7.45        2.11      5.39 o 
 -10  18   4       12.77       19.77      6.60 o 
  -9  18   4        0.67        3.03      6.45 o 
  -8  18   4        8.25       15.05      5.69 o 
  -7  18   4       27.31       26.16      6.20 o 
  -6  18   4      125.59      127.73      8.58 o 
  -5  18   4     5240.25     4983.29    101.59 o 
  -4  18   4      187.63      189.97      6.25 o 
  -3  18   4      503.04      500.67     12.21 o 
  -2  18   4       10.32       11.03      3.21 o 
  -1  18   4       16.77       30.07      3.08 o 
   0  18   4       61.13       51.36      3.69 o 
   1  18   4     1819.49     1889.19     31.37 o 
   2  18   4      684.57      705.00     12.66 o 
   3  18   4        2.41        3.44      2.53 o 
   4  18   4     2054.81     1966.37     33.32 o 
   5  18   4      395.94      363.90     11.23 o 
   6  18   4       12.71       13.89      4.48 o 
   7  18   4        1.99        6.45      4.75 o 
   8  18   4        3.11       -5.48      6.42 o 
   9  18   4        0.28        1.16      5.20 o 
  -9  19   4        0.03       -1.98      5.69 o 
  -8  19   4      114.99      134.95      9.72 o 
  -7  19   4      122.77      151.12     10.01 o 
  -6  19   4        4.93        4.90      5.95 o 
  -5  19   4     1458.92     1339.82     55.55 o 
  -4  19   4       36.28       31.09      9.20 o 
  -3  19   4      223.85      185.18     11.99 o 
  -2  19   4      789.55      754.83     16.96 o 
  -1  19   4      435.32      334.27      8.52 o 
   0  19   4        2.07       -1.28      2.37 o 
   1  19   4       28.64       33.11      3.79 o 
   2  19   4      184.27      163.81      5.47 o 
   3  19   4      263.93      251.62      7.95 o 
   4  19   4      448.71      421.21     10.40 o 
   5  19   4       14.37       16.45      5.93 o 
   6  19   4      388.29      399.92     15.38 o 
   7  19   4      207.81      237.99      9.99 o 
   8  19   4       12.20       11.88      6.79 o 
   9  19   4        9.21        3.05      4.88 o 
  -9  20   4        4.18       -1.71      5.86 o 
  -8  20   4       45.18       67.51     10.91 o 
  -7  20   4      692.01      665.66     20.73 o 
  -6  20   4       26.54       23.14      6.20 o 
  -5  20   4       11.10        9.92      7.94 o 
  -4  20   4      514.92      511.92     25.74 o 
  -3  20   4      697.06      671.00     13.74 o 
  -2  20   4       39.34       39.41      4.30 o 
  -1  20   4       83.34       74.68      4.57 o 
   0  20   4      150.06      156.79      5.22 o 
   1  20   4      214.75      223.39      5.62 o 
   2  20   4      341.97      378.17      8.64 o 
   3  20   4      453.48      491.15     10.63 o 
   4  20   4       76.42      105.49      6.62 o 
   5  20   4      107.52       94.91      6.62 o 
   6  20   4       64.66       60.51      6.04 o 
   7  20   4        0.61        6.05      4.22 o 
   8  20   4      114.68      105.16      8.35 o 
   9  20   4       15.86       19.62      6.58 o 
  -9  21   4        3.93        5.01     12.89 o 
  -8  21   4       33.29       37.06      7.14 o 
  -7  21   4       16.60       33.08      6.42 o 
  -6  21   4       52.35       51.58      7.34 o 
  -5  21   4      125.58      126.05      9.04 o 
  -4  21   4      782.82      776.07     21.74 o 
  -3  21   4     1987.19     2151.78     35.94 o 
  -2  21   4      195.82      159.70     15.37 o 
  -1  21   4        0.17        0.06      3.52 o 
   0  21   4      987.53      993.36     18.34 o 
   1  21   4        0.04       -0.86      2.37 o 
   2  21   4      468.26      455.55      8.81 o 
   3  21   4       13.99        4.42      2.94 o 
   4  21   4      259.12      235.88      9.13 o 
   5  21   4      270.90      285.18     17.19 o 
   6  21   4      163.50      190.16      9.23 o 
   7  21   4        0.12       -2.05      4.99 o 
   8  21   4        2.63       -0.10      5.39 o 
  -9  22   4        0.53        4.03      5.95 o 
  -8  22   4      200.02      179.06     11.90 o 
  -7  22   4      215.55      234.33     12.14 o 
  -6  22   4       44.72       62.15      7.86 o 
  -5  22   4      171.86      151.25      9.74 o 
  -4  22   4     1156.21     1097.09     56.54 o 
  -3  22   4       62.93       59.69      5.15 o 
  -2  22   4       31.79       21.39      4.52 o 
  -1  22   4       39.51       48.04      4.75 o 
   0  22   4      981.57      895.39     20.51 o 
   1  22   4      797.80      785.06     16.52 o 
   2  22   4       20.01       16.74      2.81 o 
   3  22   4       33.36       22.96      3.67 o 
   4  22   4        1.10        6.81      3.26 o 
   5  22   4      141.80      140.23      7.28 o 
   6  22   4        6.07       17.53      5.46 o 
   7  22   4        0.51        2.69      5.21 o 
   8  22   4        8.99       13.34      6.91 o 
  -9  23   4       13.68       21.91      7.34 o 
  -8  23   4       77.36       75.38      8.80 o 
  -7  23   4       72.37       74.11     12.40 o 
  -6  23   4     1210.09     1125.68     34.72 o 
  -5  23   4      279.50      280.43     12.57 o 
  -4  23   4      186.14      188.26     16.37 o 
  -3  23   4      594.45      573.16     14.50 o 
  -2  23   4      303.38      260.99      9.13 o 
  -1  23   4      183.87      206.92      9.45 o 
   0  23   4      283.25      295.25     11.85 o 
   1  23   4       65.28       70.74      4.63 o 
   2  23   4        2.42        5.69      3.15 o 
   3  23   4      525.05      495.23     11.07 o 
   4  23   4      329.55      318.93     11.06 o 
   5  23   4       84.65       86.86      6.01 o 
   6  23   4       14.75       12.10      6.83 o 
   7  23   4        0.40        4.46      6.31 o 
   8  23   4       35.82       45.02      9.04 o 
  -9  24   4        3.24        6.00      6.76 o 
  -8  24   4       16.34       22.96      7.14 o 
  -7  24   4      197.82      198.04     12.89 o 
  -6  24   4       35.30       60.80      7.62 o 
  -5  24   4     1857.30     1708.28     60.01 o 
  -4  24   4      232.67      226.15     14.88 o 
  -3  24   4      841.38      750.94     21.38 o 
  -2  24   4      771.48      758.54     21.71 o 
  -1  24   4       26.14       24.96      4.22 o 
   0  24   4      413.57      406.26      9.53 o 
   1  24   4      781.17      760.71     16.15 o 
   2  24   4      712.79      666.46     11.95 o 
   3  24   4      144.31      132.44      6.40 o 
   4  24   4      465.74      472.81     13.90 o 
   5  24   4      491.41      452.58     12.13 o 
   6  24   4        8.66       15.15      6.72 o 
   7  24   4       25.95       31.14      6.47 o 
   8  24   4       27.18       18.67      7.86 o 
  -9  25   4        1.27        0.99      6.60 o 
  -8  25   4       19.22       41.14     14.38 o 
  -7  25   4       53.17       43.41      7.62 o 
  -6  25   4      372.82      342.55     14.97 o 
  -5  25   4      131.82      178.54     14.88 o 
  -4  25   4      116.83      135.82      9.92 o 
  -3  25   4      193.45      226.13      8.88 o 
  -2  25   4        2.11        4.47      4.29 o 
  -1  25   4     1047.21     1022.43     17.97 o 
   0  25   4      787.83      772.28     16.29 o 
   1  25   4     1489.94     1445.88     26.70 o 
   2  25   4        7.47        2.24      3.29 o 
   3  25   4        0.05       -1.49      3.69 o 
   4  25   4       82.30      104.99      7.44 o 
   5  25   4       10.15       15.50      6.22 o 
   6  25   4      182.70      195.19      9.00 o 
   7  25   4      182.29      179.53     16.86 o 
   8  25   4        7.83       22.58      8.80 o 
  -8  26   4       19.53       34.53      7.86 o 
  -7  26   4       88.90       85.24     14.88 o 
  -6  26   4        2.77       10.58      5.39 o 
  -5  26   4        0.09        2.09      6.20 o 
  -4  26   4      788.09      779.53     32.73 o 
  -3  26   4        0.11       -0.04      4.29 o 
  -2  26   4       13.90       12.83      5.30 o 
  -1  26   4      479.11      410.52     19.67 o 
   0  26   4       31.83       49.46      5.58 o 
   1  26   4      494.94      453.42     13.88 o 
   2  26   4      553.05      540.86     13.26 o 
   3  26   4       37.61       42.94      5.25 o 
   4  26   4       36.87       47.54      7.01 o 
   5  26   4       58.20       61.51     10.91 o 
   6  26   4       35.22       42.21      6.58 o 
   7  26   4      107.67       92.27     12.40 o 
   8  26   4       58.63       60.97     10.41 o 
  -8  27   4        6.36        0.19      7.34 o 
  -7  27   4       51.22       55.46      8.80 o 
  -6  27   4       72.72       85.91      9.29 o 
  -5  27   4       92.84       86.15      9.04 o 
  -4  27   4       77.94       82.78     12.40 o 
  -3  27   4      382.04      377.38     15.38 o 
  -2  27   4      149.91      167.87      7.37 o 
  -1  27   4      527.50      486.48     14.25 o 
   0  27   4       34.42       43.75      5.03 o 
   1  27   4     2068.77     1955.49     40.05 o 
   2  27   4       50.55       65.34      5.76 o 
   3  27   4      460.46      458.28     20.33 o 
   4  27   4        2.46       13.89      7.94 o 
   5  27   4       85.11       86.92     10.15 o 
   6  27   4        4.66        0.10      6.42 o 
   7  27   4       51.73       59.51     12.89 o 
  -8  28   4       24.96       33.00      9.04 o 
  -7  28   4        0.01       -2.65      6.20 o 
  -6  28   4      267.61      265.97     16.17 o 
  -5  28   4       26.01       21.28      6.91 o 
  -4  28   4       50.12       51.67      7.62 o 
  -3  28   4      220.70      195.96     14.88 o 
  -2  28   4       13.06        6.84      4.47 o 
  -1  28   4      177.69      161.51      7.87 o 
   0  28   4      353.13      352.41     15.60 o 
   1  28   4      306.38      319.27     11.63 o 
   2  28   4       34.43       39.48      6.38 o 
   3  28   4        9.61       16.91      6.64 o 
   4  28   4      199.98      175.25     13.39 o 
   5  28   4       18.63       23.31      7.72 o 
   6  28   4        0.65        3.65      6.64 o 
   7  28   4       13.53       22.55      6.66 o 
  -8  29   4        0.76        8.21      7.34 o 
  -7  29   4       26.27       28.83      7.86 o 
  -6  29   4      285.01      309.07     15.24 o 
  -5  29   4       46.59       49.89      8.04 o 
  -4  29   4      563.03      577.99     36.70 o 
  -3  29   4        8.51        6.50      8.43 o 
  -2  29   4      321.34      286.97     10.85 o 
  -1  29   4      296.22      286.75     11.14 o 
   0  29   4      192.89      190.84      8.17 o 
   1  29   4       17.38       12.88      4.42 o 
   2  29   4       49.56       61.43      8.67 o 
   3  29   4       70.39       91.49      6.78 o 
   4  29   4       36.99       34.72     10.91 o 
   5  29   4      157.68      141.23     12.26 o 
   6  29   4        0.01        5.23      7.62 o 
   7  29   4        8.59       22.81     11.90 o 
  -8  30   4      113.94      134.81     28.76 o 
  -7  30   4        6.58       10.86     19.84 o 
  -6  30   4        0.02        4.51      6.91 o 
  -5  30   4       74.46       93.41      9.82 o 
  -4  30   4      176.11      213.84     15.87 o 
  -3  30   4       39.95       36.26      7.34 o 
  -2  30   4      233.30      254.68     10.28 o 
  -1  30   4       73.38       71.20      5.98 o 
   0  30   4      139.86      159.98     10.22 o 
   1  30   4      107.64       92.73      6.59 o 
   2  30   4      233.50      214.87     10.62 o 
   3  30   4        4.29       -2.62      4.88 o 
   4  30   4        0.01       -8.93      8.93 o 
   5  30   4      226.55      201.35     18.85 o 
   6  30   4        0.35       10.58      8.33 o 
   7  30   4       11.97       42.65     12.89 o 
  -7  31   4       43.83       52.57      9.29 o 
  -6  31   4      106.34      102.66     14.38 o 
  -5  31   4      124.16      112.87     16.37 o 
  -4  31   4        8.06       17.31      6.91 o 
  -3  31   4      173.39      195.84     12.57 o 
  -2  31   4        9.07        3.53      4.19 o 
  -1  31   4      214.47      205.92     11.60 o 
   0  31   4      557.74      528.51     15.98 o 
   1  31   4       74.53       72.27      7.33 o 
   2  31   4      637.27      664.97     30.04 o 
   3  31   4        0.84        3.75      5.50 o 
   4  31   4      171.56      182.23     13.56 o 
   5  31   4       35.64       47.49      9.29 o 
   6  31   4      165.88      172.53     20.33 o 
   7  31   4       62.33       76.38     14.88 o 
  -7  32   4       48.84       40.26      9.29 o 
  -6  32   4      102.30      128.28     12.11 o 
  -5  32   4       22.41       30.37      7.01 o 
  -4  32   4      103.26      101.42      9.82 o 
  -3  32   4        4.43        4.26      5.93 o 
  -2  32   4      223.00      221.89     10.18 o 
  -1  32   4       12.39       12.89      7.25 o 
   0  32   4       80.78       63.25      6.96 o 
   1  32   4      601.81      574.89     15.17 o 
   2  32   4      360.88      354.17     13.10 o 
   3  32   4      181.34      184.51     11.46 o 
   4  32   4        6.34       17.36      7.01 o 
   5  32   4        1.91       10.17      8.33 o 
   6  32   4       18.96       19.84     10.91 o 
  -7  33   4        1.21        1.98      8.07 o 
  -6  33   4       55.25       71.63     10.24 o 
  -5  33   4       24.98       32.34     11.41 o 
  -4  33   4        7.37       13.39      7.01 o 
  -3  33   4       28.92       24.30      7.01 o 
  -2  33   4        3.84        5.31     11.41 o 
  -1  33   4      166.02      168.80      8.52 o 
   0  33   4      122.70      111.12      8.49 o 
   1  33   4      228.13      248.78     10.23 o 
   2  33   4       89.70      103.05      7.48 o 
   3  33   4      458.26      451.94     27.28 o 
   4  33   4       26.54       11.47      7.86 o 
   5  33   4        8.85        9.92      8.42 o 
   6  33   4        2.69        1.27      8.75 o 
  -7  34   4        3.71       -2.98      9.92 o 
  -6  34   4       18.95       17.56      8.33 o 
  -5  34   4      181.19      185.87     14.88 o 
  -4  34   4      101.82      113.55     10.85 o 
  -3  34   4        0.49        1.49      7.01 o 
  -2  34   4       12.83        6.88      5.46 o 
  -1  34   4        0.73       -4.40      4.40 o 
   0  34   4       60.32       75.34      8.12 o 
   1  34   4        1.51        8.77      4.79 o 
   2  34   4      175.58      188.22     15.72 o 
   3  34   4        0.37        6.36      8.07 o 
   4  34   4       11.97       14.88     11.90 o 
   5  34   4       94.01       97.02     11.92 o 
   6  34   4       12.54       45.63     14.88 o 
  -6  35   4       19.83       18.85     10.91 o 
  -5  35   4      147.82      171.97     12.96 o 
  -4  35   4       83.31      107.84     10.85 o 
  -3  35   4        1.15       -1.79      7.34 o 
  -2  35   4       24.14       16.38      6.09 o 
  -1  35   4       50.72       46.83      6.66 o 
   0  35   4       41.73       35.24      5.70 o 
   1  35   4       96.98      110.34      9.27 o 
   2  35   4        0.46        1.62      5.39 o 
   3  35   4       82.74       93.01     15.87 o 
   4  35   4      108.00      121.43     12.85 o 
   5  35   4        0.66       12.34      8.58 o 
   6  35   4       16.89       21.23      9.45 o 
  -6  36   4      180.35      207.78     17.36 o 
  -5  36   4        2.92        5.64      6.64 o 
  -4  36   4      537.82      519.77     36.65 o 
  -3  36   4       38.61       26.91      8.04 o 
  -2  36   4      168.12      146.05     12.96 o 
  -1  36   4        5.04        0.15      5.21 o 
   0  36   4       10.28       12.57      5.49 o 
   1  36   4      148.86      148.49      9.88 o 
   2  36   4       67.38       64.39      6.91 o 
   3  36   4        1.08        8.58      7.86 o 
   4  36   4        0.98       10.91     10.91 o 
   5  36   4        0.02       -6.45      7.05 o 
  -6  37   4       85.96       95.22     14.88 o 
  -5  37   4        4.57        6.40      7.62 o 
  -4  37   4       29.38       33.47     13.89 o 
  -3  37   4       21.70       15.87      7.72 o 
  -2  37   4       66.50       75.46     10.15 o 
  -1  37   4       52.17       53.18      9.82 o 
   0  37   4        4.35        8.42      5.67 o 
   1  37   4      127.07      163.08      9.55 o 
   2  37   4        8.18       12.49      6.96 o 
   3  37   4       35.06       36.73      9.52 o 
   4  37   4       13.89       27.77     11.90 o 
   5  37   4       31.55       32.22      9.45 o 
  -5  38   4       75.03       91.25     16.86 o 
  -4  38   4      133.01      115.79     11.86 o 
  -3  38   4       13.65       19.71      8.04 o 
  -2  38   4        6.55        5.43     10.91 o 
  -1  38   4       82.19       65.01     10.15 o 
   0  38   4      109.41      113.05      9.59 o 
   1  38   4       28.89       30.43      6.85 o 
   2  38   4      315.88      334.79     16.24 o 
   3  38   4        0.31        0.99      7.62 o 
   4  38   4       31.45       27.77     12.89 o 
  -5  39   4        6.56       11.90     11.90 o 
  -4  39   4        8.26       14.88      8.04 o 
  -3  39   4       26.94       16.37      7.72 o 
  -2  39   4       76.55       79.76     10.52 o 
  -1  39   4        4.68        0.64      6.04 o 
   0  39   4       82.42       84.86      8.60 o 
   1  39   4        2.12        0.30      5.16 o 
   2  39   4       17.36       25.11     10.01 o 
   3  39   4        6.53       15.63      8.58 o 
   4  39   4        0.04       -1.98      9.92 o 
  -4  40   4       48.92       47.47     10.45 o 
  -3  40   4       24.40       25.79      9.12 o 
  -2  40   4      113.69      122.91     12.96 o 
  -1  40   4       30.65       29.46      9.45 o 
   0  40   4        1.92        3.66      5.29 o 
   1  40   4       39.15       47.35      6.90 o 
   2  40   4       17.09       18.08      9.04 o 
   3  40   4       76.60       82.33     15.87 o 
   4  40   4       51.75       47.70     11.86 o 
  -4  41   4       54.75       59.22     10.52 o 
  -3  41   4      165.57      172.59     17.85 o 
  -2  41   4        0.32        3.07      7.62 o 
  -1  41   4      123.54      152.19     11.59 o 
   0  41   4       40.52       53.68     12.89 o 
   1  41   4        1.10       -2.77      5.48 o 
   2  41   4        0.07        6.67      8.58 o 
   3  41   4        0.02       -3.22      9.74 o 
  -3  42   4       63.14       75.50     11.22 o 
  -2  42   4        3.07       -2.11      6.42 o 
  -1  42   4        9.32        5.36      7.24 o 
   0  42   4       92.68      102.61     12.26 o 
   1  42   4        1.41       -1.73      7.54 o 
   2  42   4       40.22       40.65     12.89 o 
  -2  43   4        5.28       -0.61      9.04 o 
  -1  43   4       13.46        4.27      9.04 o 
   0  43   4        0.81       -7.72      7.72 o 
   1  43   4      132.74      145.54     11.38 o 
  -1  44   4       13.36       16.37      9.82 o 
   0  44   4        2.81        7.77      8.33 o 
  -9   0   5       10.19        3.72      5.10 o 
  -7   0   5      575.22      559.65     29.76 o 
  -5   0   5       74.68       44.45      4.49 o 
  -3   0   5     4083.39     4277.23     73.40 o 
  -1   0   5     6940.47     7954.16    169.03 o 
   1   0   5     3472.93     3448.13     79.61 o 
   3   0   5      271.99      270.16      9.92 o 
   5   0   5      443.59      430.12     13.97 o 
   7   0   5      305.58      342.96     18.35 o 
   9   0   5       42.32       46.86      9.42 o 
 -10   1   5       36.75       34.90      5.07 o 
  -9   1   5        5.06        0.20      3.73 o 
  -8   1   5        5.03        3.17      3.50 o 
  -7   1   5      177.04      171.78      6.30 o 
  -6   1   5     1001.65      959.89     17.77 o 
  -5   1   5        2.94        0.86      1.90 o 
  -4   1   5      180.21      162.47      4.11 o 
  -3   1   5       23.77       11.61      2.67 o 
  -2   1   5      859.30      884.84     11.95 o 
  -1   1   5     6548.07     6914.87     93.83 o 
   0   1   5     2122.83     2188.99     34.47 o 
   1   1   5       80.15       79.32      2.66 o 
   2   1   5      316.98      326.65      6.11 o 
   3   1   5      128.57      114.93      6.30 o 
   4   1   5      213.68      232.05      5.25 o 
   5   1   5       59.39       71.17      4.38 o 
   6   1   5      181.90      182.31      6.48 o 
   7   1   5      159.22      184.45      6.97 o 
   8   1   5       88.88      101.80     11.45 o 
   9   1   5        1.62       12.23      4.36 o 
 -10   2   5       63.37       74.73      5.94 o 
  -9   2   5       16.00       12.99      3.94 o 
  -8   2   5      182.00      166.68      7.30 o 
  -7   2   5       85.86       64.20      4.60 o 
  -6   2   5      141.90      124.55      5.53 o 
  -5   2   5       97.60       99.72      3.56 o 
  -4   2   5      221.05      247.91      6.37 o 
  -3   2   5     1799.38     2081.88     26.18 o 
  -2   2   5      669.57      639.40      9.10 o 
  -1   2   5    11331.90    11929.39    160.75 o 
   0   2   5     2123.26     1967.92     35.39 o 
   1   2   5     2043.05     1768.51     23.08 o 
   2   2   5       32.62       31.50      4.24 o 
   3   2   5       68.03       73.54      5.51 o 
   4   2   5       12.27       10.05      2.35 o 
   5   2   5      253.52      240.25      6.98 o 
   6   2   5      196.86      176.98      6.55 o 
   7   2   5       85.28       92.78      6.16 o 
   8   2   5        0.01       16.86      7.94 o 
   9   2   5       10.24       23.17      4.87 o 
 -10   3   5       41.64       62.09      7.87 o 
  -9   3   5       16.29       16.36      4.19 o 
  -8   3   5       91.96       92.18      7.57 o 
  -7   3   5      102.98      102.94      5.63 o 
  -6   3   5       22.07       22.90      3.52 o 
  -5   3   5      596.05      594.88      9.98 o 
  -4   3   5     2689.02     2985.47     37.50 o 
  -3   3   5       42.10       51.53      2.86 o 
  -2   3   5      303.60      334.46      6.03 o 
  -1   3   5     1766.46     2040.78     26.39 o 
   0   3   5     3159.73     3070.87     47.61 o 
   1   3   5      917.39      975.02     13.49 o 
   2   3   5      352.11      366.31      6.82 o 
   3   3   5        6.29        4.91      2.31 o 
   4   3   5     3231.27     3276.86     38.83 o 
   5   3   5      399.05      397.32      9.37 o 
   6   3   5        1.71        6.52      3.46 o 
   7   3   5        7.15       16.31      3.67 o 
   8   3   5      914.00      920.45     24.07 o 
   9   3   5       59.12       70.62      7.90 o 
 -10   4   5        5.98        1.80      4.43 o 
  -9   4   5        0.71        3.73      3.78 o 
  -8   4   5      439.25      471.65     11.52 o 
  -7   4   5      777.39      752.96     15.26 o 
  -6   4   5      841.14      772.56     15.12 o 
  -5   4   5      202.53      189.65      4.75 o 
  -4   4   5      656.66      787.86     11.76 o 
  -3   4   5      361.26      359.94      5.92 o 
  -2   4   5     7516.54     8531.50    110.31 o 
  -1   4   5      592.03      639.69     12.05 o 
   0   4   5      823.36      876.92     13.36 o 
   1   4   5      173.18      171.87      4.34 o 
   2   4   5     2031.20     1879.61     26.96 o 
   3   4   5      505.24      460.24      9.29 o 
   4   4   5       95.76       93.95      3.73 o 
   5   4   5      919.00      853.63     18.27 o 
   6   4   5       12.04       19.44      3.93 o 
   7   4   5       23.62       15.11      4.11 o 
   8   4   5       10.68       31.74      8.93 o 
   9   4   5       23.94       25.24      5.14 o 
 -10   5   5       31.42       38.95      6.08 o 
  -9   5   5        6.49        4.80      3.80 o 
  -8   5   5      664.01      655.45     14.46 o 
  -7   5   5       64.73       50.36      4.54 o 
  -6   5   5     1519.02     1429.68     25.09 o 
  -5   5   5     2186.93     2142.91     26.25 o 
  -4   5   5       28.89       18.30      1.69 o 
  -3   5   5       75.76       87.28      3.23 o 
  -2   5   5      594.40      615.84      9.68 o 
  -1   5   5     3842.69     4113.08     55.48 o 
   0   5   5        3.75        1.74      2.15 o 
   1   5   5        0.62        7.34      5.77 o 
   2   5   5      919.66      926.91     14.28 o 
   3   5   5      264.02      251.97      7.87 o 
   4   5   5      160.11      140.55      4.34 o 
   5   5   5       82.08       80.73      5.75 o 
   6   5   5      507.18      479.19     12.37 o 
   7   5   5       76.12       80.71      5.90 o 
   8   5   5      341.74      346.18     11.27 o 
   9   5   5       14.60       23.92      5.20 o 
 -10   6   5      163.64      166.44     10.96 o 
  -9   6   5        0.44        2.23      4.51 o 
  -8   6   5        1.85        7.42      3.67 o 
  -7   6   5      182.04      168.56      6.53 o 
  -6   6   5      187.64      202.69      8.83 o 
  -5   6   5      332.23      317.17      6.99 o 
  -4   6   5      157.39      186.40      5.66 o 
  -3   6   5       14.94        3.65      1.76 o 
  -2   6   5     2597.67     2653.29     35.39 o 
  -1   6   5      684.01      734.14     11.38 o 
   0   6   5     3605.45     3797.27     58.40 o 
   1   6   5      199.34      185.05      4.32 o 
   2   6   5       90.15      102.26      5.27 o 
   3   6   5     1000.31     1037.42     20.80 o 
   4   6   5       15.98       10.73      2.38 o 
   5   6   5       34.49       32.88      4.18 o 
   6   6   5       22.15       20.23      3.83 o 
   7   6   5       14.67       11.74      4.40 o 
   8   6   5      167.54      150.56     10.80 o 
   9   6   5       10.37        6.13      4.71 o 
 -10   7   5      221.41      239.07     12.11 o 
  -9   7   5        0.93        3.47      5.10 o 
  -8   7   5        7.20        1.83      3.72 o 
  -7   7   5      893.78      865.83     17.10 o 
  -6   7   5       51.40       57.81      4.72 o 
  -5   7   5        2.09        0.72      1.87 o 
  -4   7   5     1081.40     1069.62     14.95 o 
  -3   7   5        2.00        0.22      2.59 o 
  -2   7   5     2121.49     1980.00     27.21 o 
  -1   7   5     1968.59     2106.93     32.51 o 
   0   7   5     1203.42     1067.82     18.35 o 
   1   7   5     1386.03     1342.49     19.96 o 
   2   7   5     2054.55     2093.16     29.80 o 
   3   7   5     1144.06     1106.19     18.97 o 
   4   7   5      246.61      228.03      5.75 o 
   5   7   5       95.76       98.99      6.13 o 
   6   7   5      167.62      153.12      7.20 o 
   7   7   5       63.10       56.95      5.21 o 
   8   7   5       21.91       45.27      6.93 o 
   9   7   5        0.71        0.51      4.59 o 
 -10   8   5       89.56      123.93     16.37 o 
  -9   8   5        3.48        0.46      4.11 o 
  -8   8   5        6.70       -0.20      4.95 o 
  -7   8   5       21.86       27.99      4.62 o 
  -6   8   5        0.11       -5.20      5.20 o 
  -5   8   5      154.85      143.23      4.72 o 
  -4   8   5     1397.24     1435.09     19.33 o 
  -3   8   5        3.41       11.34      1.95 o 
  -2   8   5      215.39      254.70      5.97 o 
  -1   8   5      843.19      833.61     14.35 o 
   0   8   5      593.93      657.91     12.27 o 
   1   8   5     5633.84     5747.20     87.16 o 
   2   8   5     1578.18     1496.65     22.17 o 
   3   8   5       87.00       86.41      5.15 o 
   4   8   5     1155.72     1057.97     16.48 o 
   5   8   5       76.89       71.52      7.27 o 
   6   8   5       12.43       31.12      5.29 o 
   7   8   5        5.72       -0.22      4.03 o 
   8   8   5        1.58        8.62      5.92 o 
   9   8   5       11.63       15.75      5.14 o 
 -10   9   5       10.77       28.17      6.60 o 
  -9   9   5       84.78      103.16      8.41 o 
  -8   9   5       40.00       49.30     10.91 o 
  -7   9   5      268.13      245.01     14.03 o 
  -6   9   5        0.72       -2.92      3.79 o 
  -5   9   5      607.08      621.61     10.83 o 
  -4   9   5        0.06        4.29      2.04 o 
  -3   9   5      601.42      546.22      9.47 o 
  -2   9   5     1613.69     1458.19     23.39 o 
  -1   9   5     2491.42     2383.43     36.70 o 
   0   9   5      217.13      301.98      7.30 o 
   1   9   5       72.12      124.00      4.69 o 
   2   9   5       26.48       42.43      2.74 o 
   3   9   5      312.87      311.87      7.44 o 
   4   9   5      927.24      916.15     16.60 o 
   5   9   5      117.13      100.33      5.90 o 
   6   9   5      174.64      198.85      7.98 o 
   7   9   5        0.03       -3.60      3.60 o 
   8   9   5      136.73      136.32      7.76 o 
   9   9   5       67.82       75.54      6.94 o 
 -10  10   5       16.14        8.28     10.41 o 
  -9  10   5       76.95       62.60      7.34 o 
  -8  10   5        3.05       -1.03      4.03 o 
  -7  10   5      317.36      315.97     14.16 o 
  -6  10   5      218.30      252.25     17.36 o 
  -5  10   5     2716.04     2668.83     52.17 o 
  -4  10   5     2258.73     2175.70     35.18 o 
  -3  10   5       92.02      122.35      4.10 o 
  -2  10   5       63.67       64.28      3.58 o 
  -1  10   5     1400.27     1352.04     21.91 o 
   0  10   5      690.55      784.75     14.25 o 
   1  10   5     1588.70     1435.53     23.81 o 
   2  10   5     2324.48     2404.66     34.32 o 
   3  10   5      859.22      826.36     15.25 o 
   4  10   5      187.53      148.49      5.69 o 
   5  10   5      248.00      213.14      8.20 o 
   6  10   5      454.48      435.83     12.16 o 
   7  10   5       26.65       19.96      4.51 o 
   8  10   5       73.57       82.06      6.58 o 
   9  10   5        0.72       -4.78      4.78 o 
 -10  11   5       76.12       70.65      8.25 o 
  -9  11   5       10.81       19.45      5.86 o 
  -8  11   5       36.52       29.65      5.04 o 
  -7  11   5      304.53      260.86     11.43 o 
  -6  11   5     4318.41     4167.82     76.82 o 
  -5  11   5       28.04       34.69      3.01 o 
  -4  11   5       40.77       39.69      7.98 o 
  -3  11   5     2140.85     2175.53     31.47 o 
  -2  11   5     1222.02     1219.44     20.12 o 
  -1  11   5      363.24      371.25      7.95 o 
   0  11   5     2920.33     3006.14     47.11 o 
   1  11   5     4347.63     4445.17     68.32 o 
   2  11   5      172.09      164.07      4.66 o 
   3  11   5     1096.37     1004.13     21.90 o 
   4  11   5       10.55        3.16      2.10 o 
   5  11   5      105.87      118.67      6.62 o 
   6  11   5      217.20      247.83      9.06 o 
   7  11   5        8.68        0.44      4.34 o 
   8  11   5      201.84      205.95      9.27 o 
   9  11   5        3.95        5.33      5.08 o 
 -10  12   5        0.21       -5.69      5.69 o 
  -9  12   5       10.60       10.46      4.80 o 
  -8  12   5        1.43       -1.79      6.45 o 
  -7  12   5      162.65      153.05      7.88 o 
  -6  12   5      432.60      497.60     13.50 o 
  -5  12   5      107.50      111.48      6.56 o 
  -4  12   5       35.98       39.79      3.37 o 
  -3  12   5      944.01     1018.08     15.95 o 
  -2  12   5     3242.97     3343.43     52.07 o 
  -1  12   5       63.85       45.38      3.15 o 
   0  12   5      378.99      343.57      7.94 o 
   1  12   5       32.50       34.38      3.08 o 
   2  12   5     1905.72     1760.48     25.89 o 
   3  12   5        0.35        0.94      1.39 o 
   4  12   5     1115.75      987.58     20.98 o 
   5  12   5       40.10       48.34      6.72 o 
   6  12   5      195.82      207.35     12.17 o 
   7  12   5       91.52      104.60      7.82 o 
   8  12   5       58.55       51.17      8.04 o 
   9  12   5       38.95       43.21      6.34 o 
 -10  13   5       19.52        8.83      6.76 o 
  -9  13   5       93.16      131.85      9.90 o 
  -8  13   5        0.26       -0.25      5.10 o 
  -7  13   5       17.78       27.15      5.69 o 
  -6  13   5     1607.64     1543.43     31.62 o 
  -5  13   5      690.13      654.11     19.20 o 
  -4  13   5     1042.81     1010.64     18.44 o 
  -3  13   5     1049.62     1162.74     17.90 o 
  -2  13   5      224.15      263.62      7.03 o 
  -1  13   5     1042.79     1167.97     20.21 o 
   0  13   5      199.49      164.78      5.08 o 
   1  13   5      678.69      675.02     13.01 o 
   2  13   5        0.43        2.19      2.40 o 
   3  13   5      411.67      419.97      9.42 o 
   4  13   5       69.26       71.06      4.42 o 
   5  13   5       39.86       51.62      5.33 o 
   6  13   5      158.73      132.84      8.40 o 
   7  13   5        7.09       12.90      4.62 o 
   8  13   5       15.71       28.85      5.67 o 
   9  13   5        0.58       -0.99      6.42 o 
 -10  14   5       19.17        7.32      6.76 o 
  -9  14   5      149.56      150.87     10.45 o 
  -8  14   5       25.35       34.61      6.42 o 
  -7  14   5      231.09      238.46     11.43 o 
  -6  14   5       11.43       24.70      8.93 o 
  -5  14   5        0.14       18.35      3.39 o 
  -4  14   5     3537.75     3568.15     56.73 o 
  -3  14   5      357.70      369.18      7.66 o 
  -2  14   5     1199.75     1152.70     20.07 o 
  -1  14   5        7.80        6.75      2.49 o 
   0  14   5      613.58      556.33     10.97 o 
   1  14   5     1316.77     1262.94     21.82 o 
   2  14   5       75.91       63.02      3.92 o 
   3  14   5       23.65       30.47      3.47 o 
   4  14   5      501.76      464.84      9.29 o 
   5  14   5      365.04      347.15     10.68 o 
   6  14   5        0.22        4.40      4.30 o 
   7  14   5       19.08       10.91      4.88 o 
   8  14   5       13.71       20.00      5.46 o 
   9  14   5        2.93        7.81      7.51 o 
 -10  15   5        2.99       -4.02      6.00 o 
  -9  15   5      262.50      276.07     12.62 o 
  -8  15   5        4.54        9.74      7.44 o 
  -7  15   5      390.19      354.62     13.82 o 
  -6  15   5      474.00      476.34     17.85 o 
  -5  15   5     3524.43     3473.38     76.62 o 
  -4  15   5      367.07      375.58      9.52 o 
  -3  15   5     1462.55     1572.23     26.39 o 
  -2  15   5     1182.98     1265.30     21.93 o 
  -1  15   5        2.47       -2.32      2.32 o 
   0  15   5     1242.24     1213.27     20.23 o 
   1  15   5      318.23      324.80      7.91 o 
   2  15   5      613.98      590.44     12.01 o 
   3  15   5      605.32      551.64     11.77 o 
   4  15   5       56.21       65.48      5.06 o 
   5  15   5      266.29      252.17      9.34 o 
   6  15   5        5.16        7.02      4.51 o 
   7  15   5        0.04        2.42      5.48 o 
   8  15   5        0.06       -3.13      4.90 o 
   9  15   5      168.53      178.04     10.31 o 
 -10  16   5        2.41       -6.00      6.00 o 
  -9  16   5       31.37       26.45      6.76 o 
  -8  16   5        3.53       10.04      8.93 o 
  -7  16   5      158.60      153.19     10.01 o 
  -6  16   5        2.71       13.76      8.93 o 
  -5  16   5      684.03      665.98     15.76 o 
  -4  16   5      139.18      148.76      8.19 o 
  -3  16   5     1007.36      955.92     18.99 o 
  -2  16   5      120.86      124.75      4.52 o 
  -1  16   5      561.36      446.08     10.02 o 
   0  16   5      175.53      143.21      5.57 o 
   1  16   5     1110.10     1219.06     21.32 o 
   2  16   5      290.72      289.38      7.68 o 
   3  16   5       87.63      124.70      5.57 o 
   4  16   5      133.43      119.31      5.75 o 
   5  16   5       22.97       32.92      4.88 o 
   6  16   5       72.37       77.80      6.38 o 
   7  16   5      140.38      136.85      9.36 o 
   8  16   5        6.12        6.84      6.91 o 
   9  16   5       21.67       37.29      8.58 o 
  -9  17   5        0.94       -0.66      5.95 o 
  -8  17   5      100.04       93.21      8.58 o 
  -7  17   5      184.87      174.57     10.45 o 
  -6  17   5      798.72      736.29     22.31 o 
  -5  17   5      182.98      164.47      9.45 o 
  -4  17   5      261.72      285.21     10.16 o 
  -3  17   5     4530.77     4367.87     80.19 o 
  -2  17   5      371.11      339.64      7.51 o 
  -1  17   5     2332.83     2319.18     37.69 o 
   0  17   5       21.57       20.95      3.08 o 
   1  17   5      532.93      526.38     11.15 o 
   2  17   5     1592.03     1648.77     27.77 o 
   3  17   5     3431.01     3293.61     47.25 o 
   4  17   5        0.54       -3.20      3.20 o 
   5  17   5       73.29       73.08      9.74 o 
   6  17   5        0.01        0.37      5.48 o 
   7  17   5      182.59      180.64     11.68 o 
   8  17   5        0.83       -3.52      5.21 o 
   9  17   5        0.16       -0.57      7.14 o 
  -9  18   5       24.31       21.59      6.76 o 
  -8  18   5       68.08       88.03      8.80 o 
  -7  18   5      178.91      205.48     11.16 o 
  -6  18   5        0.88       14.69      5.48 o 
  -5  18   5     1608.15     1511.33     31.42 o 
  -4  18   5      271.92      258.33     20.33 o 
  -3  18   5      223.32      175.49      7.30 o 
  -2  18   5      493.19      516.64     10.40 o 
  -1  18   5      835.80      758.36     13.38 o 
   0  18   5       56.79       66.22      4.42 o 
   1  18   5     1102.37      977.05     18.32 o 
   2  18   5     1743.25     1770.89     29.87 o 
   3  18   5      374.49      413.82     10.63 o 
   4  18   5      495.20      467.30     11.39 o 
   5  18   5       37.88       48.53      5.33 o 
   6  18   5      211.10      210.70      9.34 o 
   7  18   5        0.24        8.35      6.42 o 
   8  18   5        7.20       -3.12      7.14 o 
  -9  19   5       10.93       15.63      6.76 o 
  -8  19   5       92.30       87.74     11.56 o 
  -7  19   5       33.35       25.82      6.45 o 
  -6  19   5     1120.53      971.95     27.25 o 
  -5  19   5      155.57      172.39     10.15 o 
  -4  19   5      305.14      279.40     29.30 o 
  -3  19   5      541.63      563.55     12.24 o 
  -2  19   5     1070.08     1019.20     24.05 o 
  -1  19   5        2.08        3.68      2.82 o 
   0  19   5       29.63       23.00      3.49 o 
   1  19   5      196.53      240.99     11.93 o 
   2  19   5        2.64       15.71      3.42 o 
   3  19   5      743.75      803.80     15.73 o 
   4  19   5       41.43       48.39      5.52 o 
   5  19   5       22.24       20.25      5.93 o 
   6  19   5        0.98       11.07      6.64 o 
   7  19   5        9.35        3.97      8.93 o 
   8  19   5        4.78        3.11      7.44 o 
  -9  20   5       25.04       30.27      7.51 o 
  -8  20   5      199.10      209.40     12.83 o 
  -7  20   5      109.70      102.89      7.72 o 
  -6  20   5       11.87       21.66      6.42 o 
  -5  20   5       88.89       76.41      7.34 o 
  -4  20   5      989.70     1028.88     64.47 o 
  -3  20   5      674.70      656.26     13.71 o 
  -2  20   5      308.06      304.61      9.70 o 
  -1  20   5      350.36      358.09      8.05 o 
   0  20   5       42.07       37.01      3.92 o 
   1  20   5      234.87      208.91      8.16 o 
   2  20   5       56.86       53.96      4.25 o 
   3  20   5      404.30      424.98      9.57 o 
   4  20   5      273.93      243.83      9.53 o 
   5  20   5       47.23       43.98      5.52 o 
   6  20   5       52.49       58.19      8.04 o 
   7  20   5       99.67      108.35      9.17 o 
   8  20   5       33.52       51.94      9.52 o 
  -9  21   5        6.37        9.97      6.91 o 
  -8  21   5        4.19        4.63      5.95 o 
  -7  21   5       16.25       16.29      6.42 o 
  -6  21   5      445.87      420.07     15.95 o 
  -5  21   5      665.11      637.63     17.99 o 
  -4  21   5        0.17        1.20      3.93 o 
  -3  21   5      136.02      126.11      6.25 o 
  -2  21   5      212.01      215.06      7.36 o 
  -1  21   5        4.68        3.94      2.82 o 
   0  21   5      457.35      424.30     10.16 o 
   1  21   5      784.12      728.80     14.87 o 
   2  21   5      292.43      295.44     10.80 o 
   3  21   5      513.93      490.32     14.29 o 
   4  21   5       41.72       35.70      5.33 o 
   5  21   5       17.50       16.50      5.21 o 
   6  21   5        2.93       11.18      5.33 o 
   7  21   5        4.88        2.75      5.46 o 
   8  21   5       79.25       77.46      8.06 o 
  -9  22   5       99.41      111.06     12.89 o 
  -8  22   5       47.01       46.29     19.34 o 
  -7  22   5        4.76        6.01      5.93 o 
  -6  22   5       21.80       13.56      6.20 o 
  -5  22   5       26.77       42.50     10.91 o 
  -4  22   5       36.10       46.17      6.31 o 
  -3  22   5      513.70      423.52     12.16 o 
  -2  22   5     1396.06     1407.10     25.27 o 
  -1  22   5      616.07      641.08     15.84 o 
   0  22   5       41.97       50.00      4.57 o 
   1  22   5       73.85       79.19      4.58 o 
   2  22   5      176.38      168.25      6.47 o 
   3  22   5       10.39       31.11      5.03 o 
   4  22   5       22.13       20.60      4.61 o 
   5  22   5      221.92      201.12     16.37 o 
   6  22   5      299.58      302.53     18.85 o 
   7  22   5        0.34       14.32      5.80 o 
   8  22   5        6.12        9.16      6.09 o 
  -9  23   5        0.18       -1.04      6.76 o 
  -8  23   5        0.00        8.46      6.42 o 
  -7  23   5       10.44       13.00      6.20 o 
  -6  23   5       34.57       22.81      6.20 o 
  -5  23   5      181.52      171.72      9.30 o 
  -4  23   5       58.39       60.36     13.39 o 
  -3  23   5      282.58      290.47     10.28 o 
  -2  23   5     2214.55     2094.75     35.57 o 
  -1  23   5       14.87        6.18      3.87 o 
   0  23   5      291.71      263.46      9.68 o 
   1  23   5      182.72      176.05      6.10 o 
   2  23   5     1291.34     1172.77     19.68 o 
   3  23   5     2009.11     1980.27     39.31 o 
   4  23   5        9.32        8.97      4.75 o 
   5  23   5        0.97        0.00      6.31 o 
   6  23   5       32.00       30.54      5.32 o 
   7  23   5      162.27      169.49     17.04 o 
   8  23   5        1.89        4.99      6.16 o 
  -9  24   5        0.97       14.55      7.34 o 
  -8  24   5      165.92      159.94     15.87 o 
  -7  24   5       77.72       84.92      9.29 o 
  -6  24   5       36.50       35.27      7.34 o 
  -5  24   5      144.05      121.65     13.89 o 
  -4  24   5     1059.65     1054.72     28.73 o 
  -3  24   5      587.56      604.58     15.44 o 
  -2  24   5       39.83       42.79      5.93 o 
  -1  24   5       97.85       96.53      5.89 o 
   0  24   5       33.13       30.63      4.75 o 
   1  24   5        0.01       -2.90      2.90 o 
   2  24   5      417.40      448.29      9.54 o 
   3  24   5        0.78       19.18      4.73 o 
   4  24   5        0.07        0.09      4.15 o 
   5  24   5       50.22       43.17      5.51 o 
   6  24   5        3.40        9.26      5.15 o 
   7  24   5       49.88       55.67      7.54 o 
   8  24   5       24.10       29.11     10.84 o 
  -8  25   5       62.66       73.65     14.88 o 
  -7  25   5       11.01       15.66      6.42 o 
  -6  25   5       13.17        2.39      6.94 o 
  -5  25   5      343.11      342.50     27.28 o 
  -4  25   5      224.39      246.32     13.89 o 
  -3  25   5      109.24      106.24     16.37 o 
  -2  25   5      722.08      693.66     17.87 o 
  -1  25   5     1830.53     1626.80     33.38 o 
   0  25   5      623.61      546.23     15.18 o 
   1  25   5        3.03       -0.68      3.52 o 
   2  25   5      175.65      193.88      6.37 o 
   3  25   5       39.85       36.95      5.16 o 
   4  25   5        3.43       -4.51      4.51 o 
   5  25   5       14.89        6.02      5.52 o 
   6  25   5       35.35       38.18      5.79 o 
   7  25   5        2.41        7.09      6.25 o 
  -8  26   5      114.82      130.71     11.68 o 
  -7  26   5        0.29       -1.79      6.91 o 
  -6  26   5      176.04      161.58     13.89 o 
  -5  26   5      328.58      289.63     18.85 o 
  -4  26   5      717.38      681.33     29.76 o 
  -3  26   5      345.51      321.09     13.27 o 
  -2  26   5       31.74       33.00      6.31 o 
  -1  26   5      309.91      306.42     11.00 o 
   0  26   5      233.02      217.61      7.59 o 
   1  26   5       28.19       30.70      4.61 o 
   2  26   5      366.71      359.81     11.79 o 
   3  26   5      313.17      289.89      9.62 o 
   4  26   5        6.30        3.33      4.94 o 
   5  26   5       20.02       12.79      6.64 o 
   6  26   5        9.09        4.59      5.90 o 
   7  26   5       65.90       54.34      8.00 o 
  -8  27   5       67.59       64.47     11.90 o 
  -7  27   5        0.01        1.04      6.64 o 
  -6  27   5       90.15       82.33      9.29 o 
  -5  27   5       10.85        8.93      8.93 o 
  -4  27   5       75.89      103.16     12.89 o 
  -3  27   5       19.85       12.89      7.94 o 
  -2  27   5       34.82       34.01      5.33 o 
  -1  27   5       52.53       69.11      6.08 o 
   0  27   5      122.01      137.08      7.32 o 
   1  27   5       24.19       29.40      4.61 o 
   2  27   5      716.26      704.72     15.94 o 
   3  27   5       74.71       83.66      6.59 o 
   4  27   5      113.23      118.24     16.86 o 
   5  27   5        4.41       -0.83      4.94 o 
   6  27   5       11.70        0.00      6.31 o 
   7  27   5        0.26        3.61      9.42 o 
  -8  28   5       36.09       31.26      8.58 o 
  -7  28   5        9.09        9.17      6.91 o 
  -6  28   5      169.04      170.43     10.21 o 
  -5  28   5       12.59       20.55      8.93 o 
  -4  28   5      363.09      409.65     22.81 o 
  -3  28   5       16.68       31.22      7.14 o 
  -2  28   5        5.84        4.67      4.22 o 
  -1  28   5       94.44       75.27      8.86 o 
   0  28   5        0.52        4.16      3.71 o 
   1  28   5       69.05       63.88      5.66 o 
   2  28   5      344.99      351.07     10.98 o 
   3  28   5      159.14      135.12      8.94 o 
   4  28   5      272.68      279.26     14.03 o 
   5  28   5       10.25        0.93      5.90 o 
   6  28   5       13.84       18.85      9.92 o 
   7  28   5       32.10       29.76     11.90 o 
  -8  29   5       35.19       45.09      9.29 o 
  -7  29   5       50.30       57.72     16.37 o 
  -6  29   5      302.18      323.49     16.37 o 
  -5  29   5      130.15      128.89     16.86 o 
  -4  29   5        0.00       -0.06      5.86 o 
  -3  29   5      136.63      142.59     15.87 o 
  -2  29   5      166.43      182.38     16.57 o 
  -1  29   5      198.47      194.22      8.79 o 
   0  29   5      132.59      119.85      8.88 o 
   1  29   5        7.01        0.31      5.21 o 
   2  29   5        2.91       10.58      5.58 o 
   3  29   5       17.73       26.01      5.99 o 
   4  29   5        1.13       12.89      9.92 o 
   5  29   5       39.21       45.63     12.89 o 
   6  29   5       24.39       31.44      9.04 o 
   7  29   5       27.17       30.57      9.74 o 
  -7  30   5        2.48        3.02      7.34 o 
  -6  30   5       19.81       41.61      7.00 o 
  -5  30   5      206.56      206.24     17.36 o 
  -4  30   5      219.45      214.43     13.97 o 
  -3  30   5      399.35      366.32     36.70 o 
  -2  30   5       64.21       75.47      6.22 o 
  -1  30   5       48.52       43.05      5.62 o 
   0  30   5      344.27      312.00     10.46 o 
   1  30   5       83.99       75.45      7.40 o 
   2  30   5       54.01       59.77      6.37 o 
   3  30   5      427.57      424.09     14.97 o 
   4  30   5       59.24       67.45     12.89 o 
   5  30   5        0.13       -2.48      9.42 o 
   6  30   5       13.62       16.37      8.33 o 
  -7  31   5        4.17        9.38     10.41 o 
  -6  31   5       30.20       48.60     11.90 o 
  -5  31   5       65.67       62.35      9.04 o 
  -4  31   5       70.61       90.19     10.15 o 
  -3  31   5        6.56       17.43      7.34 o 
  -2  31   5      388.41      387.58     16.66 o 
  -1  31   5      201.06      172.21      8.42 o 
   0  31   5      221.63      231.38     10.69 o 
   1  31   5      108.11       95.83      8.35 o 
   2  31   5      252.56      267.35     12.17 o 
   3  31   5       40.97       65.92      9.52 o 
   4  31   5       13.51        8.93      9.92 o 
   5  31   5       88.19       88.28     14.88 o 
   6  31   5        0.17       -3.97      7.72 o 
  -7  32   5        8.16        7.89     10.41 o 
  -6  32   5       10.01        3.68      7.34 o 
  -5  32   5       67.13       82.24     10.15 o 
  -4  32   5       28.78       37.11     12.40 o 
  -3  32   5       59.40       89.79     14.88 o 
  -2  32   5        4.82       14.17      8.43 o 
  -1  32   5        0.01       -1.26      4.23 o 
   0  32   5        1.59        1.19      4.94 o 
   1  32   5        0.90       -0.60      5.67 o 
   2  32   5      187.87      211.87     11.34 o 
   3  32   5       10.90        4.40      7.86 o 
   4  32   5       30.12       27.58      8.80 o 
   5  32   5       72.64       72.38     10.72 o 
   6  32   5       52.43       42.65     14.88 o 
  -7  33   5       57.53       59.90     10.45 o 
  -6  33   5        5.45        9.30      8.33 o 
  -5  33   5      120.28      114.14     14.88 o 
  -4  33   5        0.02       -9.92      9.92 o 
  -3  33   5       24.55       21.52      8.04 o 
  -2  33   5        9.55       10.70      8.04 o 
  -1  33   5       37.00       30.86      6.38 o 
   0  33   5      313.35      297.60     12.53 o 
   1  33   5       37.20       35.49      5.62 o 
   2  33   5      117.71      111.09      8.82 o 
   3  33   5        1.52       -2.55      7.14 o 
   4  33   5      245.83      277.73     21.82 o 
   5  33   5        0.11        1.60      8.04 o 
   6  33   5       80.16       88.79     11.92 o 
  -6  34   5        6.17       11.90     10.91 o 
  -5  34   5      200.64      227.15     18.35 o 
  -4  34   5       63.83       83.21     10.15 o 
  -3  34   5        0.24       -5.95      7.01 o 
  -2  34   5      138.97      129.22     11.92 o 
  -1  34   5        1.43        4.27      4.92 o 
   0  34   5       43.48       44.91      6.82 o 
   1  34   5       10.84        7.20      5.67 o 
   2  34   5       11.28       10.41      5.80 o 
   3  34   5       13.00       11.90      8.07 o 
   4  34   5        1.15       -4.91     14.38 o 
   5  34   5       54.76       52.57     12.89 o 
  -6  35   5       28.37       27.28      9.12 o 
  -5  35   5       92.20      102.99     11.56 o 
  -4  35   5      110.08      138.98     15.37 o 
  -3  35   5        5.79        2.98      7.72 o 
  -2  35   5      464.47      434.61     19.20 o 
  -1  35   5       29.96       40.41      6.68 o 
   0  35   5       64.33       54.28      7.33 o 
   1  35   5       59.72       75.23      8.35 o 
   2  35   5       78.79       84.61      8.35 o 
   3  35   5        0.38       11.47      8.58 o 
   4  35   5       34.34       21.96     19.84 o 
   5  35   5       13.70       15.37     11.41 o 
  -6  36   5        0.53       -2.40      8.33 o 
  -5  36   5        4.25       29.26      9.12 o 
  -4  36   5       28.45       35.76      8.42 o 
  -3  36   5       53.16       56.69      9.82 o 
  -2  36   5       13.66       12.44      7.62 o 
  -1  36   5      105.53      117.66     11.86 o 
   0  36   5       49.13       29.37      6.82 o 
   1  36   5       93.92       99.81      9.50 o 
   2  36   5       56.63       59.52      7.66 o 
   3  36   5        0.03      -10.91     10.91 o 
   4  36   5       48.49       44.63     12.89 o 
   5  36   5       20.24       19.95      9.29 o 
  -5  37   5       67.21       78.37     11.22 o 
  -4  37   5       41.17       45.72      9.45 o 
  -3  37   5       62.94       66.20      9.74 o 
  -2  37   5        2.44        6.71      7.34 o 
  -1  37   5       77.32       74.07     10.45 o 
   0  37   5       50.47       58.28      6.84 o 
   1  37   5       14.46       17.86      7.95 o 
   2  37   5        9.21        8.93      8.42 o 
   3  37   5        3.74        5.44      8.58 o 
   4  37   5       96.39      105.14     16.86 o 
  -5  38   5       64.57       84.06     19.34 o 
  -4  38   5        2.61       -2.89      8.04 o 
  -3  38   5        1.46        0.99      7.34 o 
  -2  38   5        4.02       -5.46      7.01 o 
  -1  38   5       76.20       69.47     10.85 o 
   0  38   5       44.18       64.27      6.98 o 
   1  38   5       30.59       37.03      7.20 o 
   2  38   5       69.96       77.64     10.91 o 
   3  38   5       39.01       39.46     10.85 o 
   4  38   5       31.44       44.27     11.16 o 
  -4  39   5       54.16       63.54     11.22 o 
  -3  39   5        0.50        3.49      8.04 o 
  -2  39   5        1.38       -7.34      7.34 o 
  -1  39   5        1.31        3.02      8.33 o 
   0  39   5        7.73        7.12      7.44 o 
   1  39   5       89.82       86.41      8.88 o 
   2  39   5       24.10       33.76      9.74 o 
   3  39   5       32.69       45.53     10.45 o 
  -4  40   5       10.96       26.23      9.45 o 
  -3  40   5      117.42      149.01     13.97 o 
  -2  40   5        7.16        2.93      8.33 o 
  -1  40   5      271.75      285.21     20.83 o 
   0  40   5       11.83       13.17      8.75 o 
   1  40   5      103.01      109.12      9.85 o 
   2  40   5       15.41       17.77      8.93 o 
   3  40   5        3.27       -0.61      8.80 o 
  -3  41   5       41.46       37.23     10.45 o 
  -2  41   5      138.34      145.77     14.37 o 
  -1  41   5      151.33      161.98     22.81 o 
   0  41   5      181.61      208.83     13.34 o 
   1  41   5        2.36        6.54      6.12 o 
   2  41   5       78.30       82.71     11.68 o 
  -2  42   5        0.10        5.55      8.75 o 
  -1  42   5       24.65       45.75     10.72 o 
   0  42   5        2.82        7.16      9.74 o 
   1  42   5       48.05       46.22      7.31 o 
 -10   0   6        0.47       -0.68      6.42 o 
  -8   0   6      152.31      156.01     10.24 o 
  -6   0   6      349.81      355.07     12.85 o 
  -4   0   6     2919.72     2795.39     49.89 o 
  -2   0   6     2006.45     2172.25     40.09 o 
   0   0   6      384.00      591.82     16.13 o 
   2   0   6     2307.59     2231.68     50.14 o 
   4   0   6        9.30       -1.85      2.75 o 
   6   0   6      180.00      128.56      9.04 o 
   8   0   6      330.41      304.29     30.25 o 
 -10   1   6       12.42       14.03      6.01 o 
  -9   1   6        6.09        6.98      4.08 o 
  -8   1   6      165.12      162.20      7.16 o 
  -7   1   6        5.97       -1.14      3.28 o 
  -6   1   6      212.18      181.54      6.53 o 
  -5   1   6       80.50       98.71      3.33 o 
  -4   1   6      869.80      858.14     12.19 o 
  -3   1   6      135.68      125.56      3.99 o 
  -2   1   6      357.64      324.95      5.64 o 
  -1   1   6       14.11        4.96      2.19 o 
   0   1   6       16.94       18.78      2.69 o 
   1   1   6        2.92       -1.73      2.58 o 
   2   1   6     3396.99     3342.18     51.95 o 
   3   1   6      125.01       90.13      3.71 o 
   4   1   6       18.61       12.59      2.27 o 
   5   1   6      186.29      187.87      6.68 o 
   6   1   6      131.34      126.86     10.45 o 
   7   1   6       37.60       59.49      7.16 o 
   8   1   6       20.10       44.43      5.19 o 
   9   1   6       16.96       27.65      7.28 o 
 -10   2   6       98.53      112.70      7.06 o 
  -9   2   6       18.10       21.85      4.54 o 
  -8   2   6      112.47       91.07      5.71 o 
  -7   2   6      137.79      119.20      6.12 o 
  -6   2   6      308.25      324.64      8.63 o 
  -5   2   6      242.41      235.89      6.65 o 
  -4   2   6      256.69      281.12      8.70 o 
  -3   2   6       26.82       49.52      3.19 o 
  -2   2   6      365.55      402.72      7.19 o 
  -1   2   6      287.12      270.58      5.29 o 
   0   2   6      680.99      798.95     14.38 o 
   1   2   6     2654.31     2684.14     37.79 o 
   2   2   6      244.45      202.55      4.86 o 
   3   2   6       84.55       84.32      3.63 o 
   4   2   6     1554.64     1455.82     27.64 o 
   5   2   6        2.63        3.60      3.08 o 
   6   2   6       48.07       42.25      4.38 o 
   7   2   6      382.47      385.75     10.59 o 
   8   2   6       32.10       44.19      5.90 o 
   9   2   6      108.26      115.37      8.12 o 
 -10   3   6       15.73       19.48      5.02 o 
  -9   3   6      184.81      175.43      7.64 o 
  -8   3   6        4.46        2.19      3.78 o 
  -7   3   6      319.66      266.70      8.23 o 
  -6   3   6      550.28      551.84     12.08 o 
  -5   3   6       70.49       66.27      3.58 o 
  -4   3   6       52.42       55.33      3.89 o 
  -3   3   6     1710.93     1717.30     26.98 o 
  -2   3   6       16.78       13.41      1.80 o 
  -1   3   6     1762.14     1892.63     27.41 o 
   0   3   6     1240.01     1294.95     21.82 o 
   1   3   6     2100.58     2211.41     34.82 o 
   2   3   6      212.81      239.16      5.31 o 
   3   3   6      212.91      180.15      4.90 o 
   4   3   6      218.16      226.88      8.80 o 
   5   3   6       98.67       86.05      5.67 o 
   6   3   6        1.05        0.52      4.32 o 
   7   3   6       56.84       65.49      5.67 o 
   8   3   6       91.00       87.79      8.30 o 
   9   3   6        3.53       13.63      9.41 o 
 -10   4   6        0.04       -4.50      4.50 o 
  -9   4   6       13.40        7.07      4.26 o 
  -8   4   6      126.66       98.92      5.95 o 
  -7   4   6       67.14       60.72      4.97 o 
  -6   4   6       90.43      103.84      5.53 o 
  -5   4   6      164.78      138.04      4.56 o 
  -4   4   6       45.30       43.60      2.71 o 
  -3   4   6      848.19      993.75     15.33 o 
  -2   4   6      315.52      363.07      7.98 o 
  -1   4   6      113.19      107.61      2.55 o 
   0   4   6      354.52      445.31      7.96 o 
   1   4   6     1992.32     2136.05     28.20 o 
   2   4   6        9.58        8.72      2.90 o 
   3   4   6     2820.54     2580.37     36.71 o 
   4   4   6      315.41      301.56      6.58 o 
   5   4   6       65.73       68.95      5.33 o 
   6   4   6       64.88       68.19      5.46 o 
   7   4   6       21.48       35.44      6.61 o 
   8   4   6        0.21        2.39      5.00 o 
   9   4   6       16.02       12.85      5.39 o 
 -10   5   6       22.85       35.81     10.91 o 
  -9   5   6        9.80        4.19      4.72 o 
  -8   5   6      130.72      122.42      6.51 o 
  -7   5   6      179.42      177.88      6.81 o 
  -6   5   6      133.99      127.23      6.03 o 
  -5   5   6       13.67        0.96      4.67 o 
  -4   5   6        6.80        3.56      2.02 o 
  -3   5   6     8692.89     9005.63    119.34 o 
  -2   5   6      215.54      194.74      5.19 o 
  -1   5   6      204.27      207.72      4.20 o 
   0   5   6      116.90      156.62      5.07 o 
   1   5   6     1560.34     1655.14     24.21 o 
   2   5   6      101.38       83.70      3.43 o 
   3   5   6        0.65        5.60      2.37 o 
   4   5   6        2.34       -2.82      2.82 o 
   5   5   6       80.49       91.05      5.89 o 
   6   5   6        2.72        8.58      4.18 o 
   7   5   6      208.34      205.94      9.13 o 
   8   5   6       20.03       30.36      5.46 o 
   9   5   6        7.46        7.05      5.39 o 
 -10   6   6        2.03        5.55      7.94 o 
  -9   6   6       12.70        4.29      4.62 o 
  -8   6   6       68.82       66.39      5.29 o 
  -7   6   6      304.85      245.14      9.35 o 
  -6   6   6      580.81      504.99     11.62 o 
  -5   6   6     1245.19     1235.77     21.41 o 
  -4   6   6        0.95        1.01      2.29 o 
  -3   6   6      553.39      548.98      9.42 o 
  -2   6   6        2.57        2.55      1.78 o 
  -1   6   6     1851.26     2113.39     29.49 o 
   0   6   6     1164.70     1232.67     18.53 o 
   1   6   6        0.04        1.10      1.70 o 
   2   6   6      184.38      175.65      4.72 o 
   3   6   6       23.60       24.68      2.57 o 
   4   6   6      519.92      478.59     10.14 o 
   5   6   6      185.85      160.98      7.05 o 
   6   6   6      356.36      377.81     11.23 o 
   7   6   6       43.16       37.47      6.26 o 
   8   6   6       10.34       26.31      5.31 o 
   9   6   6       37.18       51.41      7.44 o 
 -10   7   6       23.64       39.01     11.90 o 
  -9   7   6       35.71       36.09      5.39 o 
  -8   7   6      228.99      230.62      9.41 o 
  -7   7   6       68.49       53.83      5.39 o 
  -6   7   6       63.49       58.27      5.09 o 
  -5   7   6      419.75      355.01     24.79 o 
  -4   7   6     1397.95     1225.85     18.70 o 
  -3   7   6      119.06      111.25      3.90 o 
  -2   7   6     1724.03     1804.76     25.12 o 
  -1   7   6       74.60       63.20      2.62 o 
   0   7   6       12.26       19.46      2.82 o 
   1   7   6       82.09       89.67      5.28 o 
   2   7   6      597.44      540.38      9.55 o 
   3   7   6     1075.19     1096.43     18.20 o 
   4   7   6        4.47        1.98      2.25 o 
   5   7   6        2.37        1.32      3.44 o 
   6   7   6      264.16      292.67     10.08 o 
   7   7   6        5.25       13.13      7.77 o 
   8   7   6       43.42       46.81      5.98 o 
   9   7   6        6.02        1.61      6.87 o 
 -10   8   6      133.35      171.80     11.55 o 
  -9   8   6       11.13       16.93      6.06 o 
  -8   8   6      139.67      135.92      7.97 o 
  -7   8   6        0.05       -3.49      3.49 o 
  -6   8   6      170.18      162.11      8.78 o 
  -5   8   6      436.00      402.33     12.48 o 
  -4   8   6      225.37      235.20      7.91 o 
  -3   8   6      126.74      136.34      4.39 o 
  -2   8   6     2810.03     2877.85     38.84 o 
  -1   8   6      192.14      219.99      5.95 o 
   0   8   6        5.19       10.62      2.48 o 
   1   8   6       39.03       25.93      2.43 o 
   2   8   6       79.19       87.39      3.67 o 
   3   8   6      235.05      246.15      8.75 o 
   4   8   6        6.19        4.13      1.72 o 
   5   8   6      113.62      109.78      6.30 o 
   6   8   6      228.03      249.85      9.34 o 
   7   8   6        1.95       -2.46      4.30 o 
   8   8   6       62.89       61.42      6.49 o 
   9   8   6        0.14        7.50      5.31 o 
 -10   9   6       33.23       39.71      9.92 o 
  -9   9   6       29.89       22.56      5.39 o 
  -8   9   6        0.00        2.87      4.20 o 
  -7   9   6       51.75       42.84      5.21 o 
  -6   9   6       54.92       39.13      5.26 o 
  -5   9   6     2685.75     2508.97     47.48 o 
  -4   9   6     2219.37     1993.58     29.15 o 
  -3   9   6       26.70       15.01      2.49 o 
  -2   9   6      363.49      391.99      8.49 o 
  -1   9   6      259.98      308.62      7.15 o 
   0   9   6      555.35      546.77     11.15 o 
   1   9   6      177.01      173.24      4.80 o 
   2   9   6      435.04      343.85      7.16 o 
   3   9   6     1901.73     1898.82     27.94 o 
   4   9   6      788.69      754.99     17.18 o 
   5   9   6       37.49       36.24      4.36 o 
   6   9   6       17.15       11.30      4.18 o 
   7   9   6        5.89        8.45      4.62 o 
   8   9   6        2.27        4.79      7.52 o 
   9   9   6       27.04       32.10      6.06 o 
 -10  10   6       22.30       16.50      7.34 o 
  -9  10   6       40.94       56.54      9.59 o 
  -8  10   6      137.80      137.10      8.14 o 
  -7  10   6       38.43       36.84      5.09 o 
  -6  10   6       25.58       10.34      5.94 o 
  -5  10   6     1008.52      942.90     23.55 o 
  -4  10   6      966.02      972.48     15.68 o 
  -3  10   6      328.51      360.48      7.68 o 
  -2  10   6      182.30      238.15      6.39 o 
  -1  10   6      148.47      141.79      5.04 o 
   0  10   6        7.30       15.37      2.98 o 
   1  10   6       98.07       95.87      4.69 o 
   2  10   6      118.05      121.89      4.18 o 
   3  10   6      358.49      356.23      7.61 o 
   4  10   6      516.82      484.15     12.60 o 
   5  10   6      209.64      195.67      8.02 o 
   6  10   6       20.54       30.18      5.09 o 
   7  10   6      120.66      123.55      7.54 o 
   8  10   6        0.00        8.00      5.63 o 
   9  10   6        2.57        2.16      5.31 o 
 -10  11   6        2.51       -1.51      6.45 o 
  -9  11   6        3.12        7.64      5.69 o 
  -8  11   6       65.62       59.20      7.34 o 
  -7  11   6       16.70       29.94      7.52 o 
  -6  11   6      162.08      156.44     11.16 o 
  -5  11   6      266.91      244.47     13.59 o 
  -4  11   6     4124.58     4093.35     52.06 o 
  -3  11   6     5085.53     5016.05     69.60 o 
  -2  11   6      301.33      280.56      7.41 o 
  -1  11   6       57.57       62.34      3.70 o 
   0  11   6     1983.43     2062.32     33.47 o 
   1  11   6     2407.28     2349.95     37.81 o 
   2  11   6       50.50       68.53      3.88 o 
   3  11   6        5.00        7.34      2.62 o 
   4  11   6      196.81      193.51      6.53 o 
   5  11   6      165.11      179.44      7.81 o 
   6  11   6       34.94       32.37      7.16 o 
   7  11   6        3.37        3.20      4.75 o 
   8  11   6        2.46       -0.19      4.75 o 
   9  11   6        9.67       13.82      5.90 o 
 -10  12   6        0.23       -0.52      6.45 o 
  -9  12   6       77.77       81.93      8.25 o 
  -8  12   6      314.58      272.59     13.11 o 
  -7  12   6     1326.68     1238.99     26.99 o 
  -6  12   6      202.40      216.09     12.66 o 
  -5  12   6       19.06       20.15      3.52 o 
  -4  12   6        2.06       31.30      3.08 o 
  -3  12   6     4389.21     4304.71     60.20 o 
  -2  12   6       99.88       94.35      4.64 o 
  -1  12   6     5615.82     5878.93     87.60 o 
   0  12   6     1340.30     1397.39     23.93 o 
   1  12   6     1684.38     1657.44     27.89 o 
   2  12   6      265.50      241.39      6.10 o 
   3  12   6       59.66       69.06      3.86 o 
   4  12   6       88.32       91.92      5.90 o 
   5  12   6      171.11      159.55      7.44 o 
   6  12   6        4.20        5.51      4.51 o 
   7  12   6        4.58        0.53      4.75 o 
   8  12   6        3.28        4.03      4.99 o 
   9  12   6       22.54       34.92      7.76 o 
 -10  13   6       14.75       22.90      7.86 o 
  -9  13   6        0.03       -1.61      4.80 o 
  -8  13   6        7.24        8.50      4.67 o 
  -7  13   6       31.05       52.22      5.84 o 
  -6  13   6      651.41      572.29     15.40 o 
  -5  13   6       14.41        4.77      3.67 o 
  -4  13   6     3375.38     3261.68     42.21 o 
  -3  13   6     1974.66     1919.46     28.55 o 
  -2  13   6      128.92      129.47      5.42 o 
  -1  13   6     2447.47     2333.00     36.78 o 
   0  13   6       85.96      107.18      4.63 o 
   1  13   6     1454.90     1472.81     25.04 o 
   2  13   6     1434.71     1361.06     21.20 o 
   3  13   6      209.69      196.89      5.75 o 
   4  13   6       12.02       11.17      3.79 o 
   5  13   6       24.83       30.01      4.75 o 
   6  13   6       86.80       80.14      6.47 o 
   7  13   6       21.96       21.03      5.33 o 
   8  13   6        4.15        9.21      8.43 o 
 -10  14   6       65.87       63.90     15.37 o 
  -9  14   6       10.74        4.85      6.20 o 
  -8  14   6        6.70        3.88      4.93 o 
  -7  14   6      748.94      733.93     18.44 o 
  -6  14   6      411.33      398.09     14.68 o 
  -5  14   6       85.24       73.73      7.01 o 
  -4  14   6     1729.93     1649.60     30.38 o 
  -3  14   6      335.78      325.00      8.51 o 
  -2  14   6        8.85       17.05      3.20 o 
  -1  14   6      439.43      452.45      9.81 o 
   0  14   6      249.58      248.36      6.65 o 
   1  14   6      584.36      523.91     11.28 o 
   2  14   6      735.21      693.92     12.23 o 
   3  14   6     1121.82     1117.39     17.91 o 
   4  14   6       44.98       36.08      4.76 o 
   5  14   6       70.16       74.21      6.09 o 
   6  14   6        0.13        2.48      7.44 o 
   7  14   6       85.78       69.65      6.82 o 
   8  14   6       68.88       76.08      7.54 o 
  -9  15   6        6.81       13.11      6.20 o 
  -8  15   6        6.35        2.79      5.48 o 
  -7  15   6       31.74       32.34      5.52 o 
  -6  15   6       94.21       98.08      7.00 o 
  -5  15   6        1.55        5.68      4.51 o 
  -4  15   6     1599.31     1544.11     27.75 o 
  -3  15   6       27.31       31.57      3.37 o 
  -2  15   6      572.98      602.81     12.75 o 
  -1  15   6      298.43      259.31      7.87 o 
   0  15   6       40.28       45.41      3.61 o 
   1  15   6       13.85       22.92      3.58 o 
   2  15   6      416.95      448.30     10.40 o 
   3  15   6      157.05      155.20      6.69 o 
   4  15   6       54.60       46.17      5.09 o 
   5  15   6      216.24      200.14      8.77 o 
   6  15   6        0.03       -4.18      4.18 o 
   7  15   6        3.05        6.10      5.21 o 
   8  15   6        5.66       10.77      7.14 o 
  -9  16   6       33.57       38.66      7.14 o 
  -8  16   6       29.57       31.76      7.14 o 
  -7  16   6        1.40        4.80      5.09 o 
  -6  16   6      101.86      110.41      7.40 o 
  -5  16   6      339.73      330.90     11.36 o 
  -4  16   6     1583.05     1685.87     26.06 o 
  -3  16   6     1555.79     1473.17     22.77 o 
  -2  16   6     1396.05     1415.89     24.66 o 
  -1  16   6     1523.43     1475.86     25.78 o 
   0  16   6      839.99      791.10     14.91 o 
   1  16   6       35.82       27.58      3.69 o 
   2  16   6        6.50       10.75      3.32 o 
   3  16   6       76.42       71.91      4.51 o 
   4  16   6       28.56       25.66      4.58 o 
   5  16   6      144.20      139.51      7.87 o 
   6  16   6      198.75      195.96     11.22 o 
   7  16   6        3.02        0.72      5.33 o 
   8  16   6       54.78       58.57      9.29 o 
  -9  17   6       19.29       20.36     12.40 o 
  -8  17   6      171.28      156.86     10.96 o 
  -7  17   6      112.16      119.44      7.72 o 
  -6  17   6      628.61      572.00     18.90 o 
  -5  17   6       98.07       84.61      7.62 o 
  -4  17   6     3578.17     3574.56     66.99 o 
  -3  17   6      311.61      311.46      7.64 o 
  -2  17   6     2450.00     2363.31     38.68 o 
  -1  17   6      254.61      233.70      7.73 o 
   0  17   6      770.98      769.33     15.36 o 
   1  17   6     1024.63      981.81     18.47 o 
   2  17   6       61.64       67.49      4.61 o 
   3  17   6      315.18      293.56     15.32 o 
   4  17   6      380.54      341.41     11.25 o 
   5  17   6      156.37      168.26      8.39 o 
   6  17   6        6.84        5.46      4.75 o 
   7  17   6        3.04        2.65      5.15 o 
   8  17   6        6.42       11.21      7.86 o 
  -9  18   6       38.80       27.11      6.56 o 
  -8  18   6        6.74       23.51      6.91 o 
  -7  18   6       28.18       22.71      6.91 o 
  -6  18   6      146.45      140.60      8.39 o 
  -5  18   6      351.41      340.67     11.19 o 
  -4  18   6      128.26      152.86      7.03 o 
  -3  18   6     1287.71     1262.73     25.24 o 
  -2  18   6      334.90      370.99      8.80 o 
  -1  18   6        3.13        2.34      3.58 o 
   0  18   6       30.63       31.58      4.08 o 
   1  18   6      113.79      111.02      4.93 o 
   2  18   6      375.79      392.12     11.31 o 
   3  18   6       85.26       73.04      8.20 o 
   4  18   6      118.60      147.83      7.44 o 
   5  18   6      285.51      261.91     10.11 o 
   6  18   6       17.47       21.57      5.67 o 
   7  18   6        1.89        0.70      5.09 o 
   8  18   6        8.44       14.32      7.86 o 
  -9  19   6        0.53        6.74      6.60 o 
  -8  19   6      257.16      250.97     13.27 o 
  -7  19   6       10.46        1.81      5.69 o 
  -6  19   6      411.99      387.83     12.92 o 
  -5  19   6      113.98      108.18      8.66 o 
  -4  19   6       68.09       58.02      5.73 o 
  -3  19   6     1516.00     1558.88     27.39 o 
  -2  19   6     1125.07     1160.55     19.04 o 
  -1  19   6      540.75      536.94     12.13 o 
   0  19   6       17.02        9.79      3.58 o 
   1  19   6      106.76       85.77      5.19 o 
   2  19   6      146.82      145.70      6.39 o 
   3  19   6      115.41      107.80      6.16 o 
   4  19   6      297.07      274.11     10.28 o 
   5  19   6      260.91      262.44     10.88 o 
   6  19   6       59.04       51.09      7.72 o 
   7  19   6       40.49       44.11     14.38 o 
   8  19   6        2.93       -2.66      5.52 o 
  -9  20   6        0.56       -2.18      6.60 o 
  -8  20   6       49.48       51.87      8.33 o 
  -7  20   6        6.30       10.47      8.43 o 
  -6  20   6      557.37      480.78     17.79 o 
  -5  20   6       13.00       17.68      5.93 o 
  -4  20   6      246.66      237.86     10.48 o 
  -3  20   6      459.01      426.03     12.18 o 
  -2  20   6       49.27       56.45      4.79 o 
  -1  20   6      137.30      124.99      6.31 o 
   0  20   6        3.33       12.63      3.69 o 
   1  20   6      146.35      134.30      6.25 o 
   2  20   6      664.08      646.39     14.10 o 
   3  20   6      463.21      477.86     11.77 o 
   4  20   6        2.12        2.80      5.42 o 
   5  20   6      103.26      107.98      9.45 o 
   6  20   6        0.77        8.89      5.52 o 
   7  20   6        5.81       20.83      7.72 o 
   8  20   6        0.04       -2.22      6.04 o 
  -9  21   6        2.76        6.60      6.91 o 
  -8  21   6        1.98       -2.86      5.93 o 
  -7  21   6        8.06       10.14      6.94 o 
  -6  21   6      189.35      209.81     10.46 o 
  -5  21   6      281.58      266.46     12.71 o 
  -4  21   6       66.02       55.27     11.90 o 
  -3  21   6       21.78       26.73      4.32 o 
  -2  21   6     1534.50     1459.09     25.90 o 
  -1  21   6      172.29      161.23      6.11 o 
   0  21   6     3299.74     3211.60     52.06 o 
   1  21   6      142.86      154.61      6.53 o 
   2  21   6       14.84       12.48      4.51 o 
   3  21   6      953.19      879.88     32.22 o 
   4  21   6       43.52       40.65      5.67 o 
   5  21   6       26.40       32.66      6.64 o 
   6  21   6       43.75       40.65      6.66 o 
   7  21   6        0.70       -4.62      5.80 o 
   8  21   6        0.27        3.13      5.98 o 
  -9  22   6        5.46        7.84      6.91 o 
  -8  22   6       28.12       42.08      8.33 o 
  -7  22   6        1.18       -6.94      7.94 o 
  -6  22   6        4.57        4.33      6.42 o 
  -5  22   6      314.82      317.44     14.37 o 
  -4  22   6        0.24       -3.97      5.61 o 
  -3  22   6      699.35      615.25     15.61 o 
  -2  22   6      568.91      494.67     13.88 o 
  -1  22   6        2.10       -3.27      3.27 o 
   0  22   6      134.91      158.45      7.73 o 
   1  22   6      550.78      572.32     14.87 o 
   2  22   6       71.29       71.90      5.42 o 
   3  22   6       34.94       40.34      5.67 o 
   4  22   6       39.40       34.66     10.41 o 
   5  22   6       30.30       28.94     15.37 o 
   6  22   6        0.11        0.00      6.31 o 
   7  22   6       12.53       11.82     10.74 o 
  -8  23   6      127.84      157.62     12.40 o 
  -7  23   6        5.86        2.82      6.42 o 
  -6  23   6      213.81      182.15     15.87 o 
  -5  23   6      398.17      378.11     15.38 o 
  -4  23   6     1099.11     1033.79     28.40 o 
  -3  23   6      489.27      472.48     13.50 o 
  -2  23   6       52.57       32.71      5.93 o 
  -1  23   6        0.62       -1.89      3.59 o 
   0  23   6       77.96       77.97      5.22 o 
   1  23   6        7.66        6.36      3.92 o 
   2  23   6       77.80       89.28      6.04 o 
   3  23   6       93.14      105.39      6.98 o 
   4  23   6      461.40      461.86     22.30 o 
   5  23   6       24.07       29.33      7.72 o 
   6  23   6       55.58       58.59      9.12 o 
   7  23   6       25.50       17.36      9.42 o 
  -8  24   6       22.91       26.09      8.04 o 
  -7  24   6      192.34      181.56     12.57 o 
  -6  24   6       14.81       13.42      8.93 o 
  -5  24   6      188.80      195.19     11.92 o 
  -4  24   6      552.03      528.37     18.20 o 
  -3  24   6      355.99      304.63     10.62 o 
  -2  24   6      373.92      353.34     10.25 o 
  -1  24   6      630.75      579.04     12.03 o 
   0  24   6       55.34       48.90      4.96 o 
   1  24   6       66.41       56.09      5.07 o 
   2  24   6      594.40      582.09     12.61 o 
   3  24   6       47.45       51.53      7.73 o 
   4  24   6       30.03       43.90      6.30 o 
   5  24   6      190.50      196.78     12.26 o 
   6  24   6       17.06       11.01      7.34 o 
   7  24   6        2.40       -4.38      5.07 o 
  -8  25   6        0.98       12.42      7.34 o 
  -7  25   6      281.62      257.82     14.03 o 
  -6  25   6        0.01        2.31      6.20 o 
  -5  25   6       37.02       25.79      7.62 o 
  -4  25   6       31.91       34.72      8.93 o 
  -3  25   6      229.89      230.27     11.92 o 
  -2  25   6        4.06       12.40      6.31 o 
  -1  25   6        3.05       18.32      4.61 o 
   0  25   6       33.47       23.03      5.01 o 
   1  25   6       16.11       10.42      3.89 o 
   2  25   6      253.56      245.92      9.23 o 
   3  25   6      102.55       95.80      9.04 o 
   4  25   6       33.35       36.06      6.04 o 
   5  25   6      154.28      169.89     12.62 o 
   6  25   6        3.37        0.58      5.84 o 
   7  25   6        0.01        0.52      6.09 o 
  -8  26   6       20.28       18.67      8.04 o 
  -7  26   6       42.59       26.69      7.62 o 
  -6  26   6       55.38       44.74      8.33 o 
  -5  26   6       55.97       42.59      8.04 o 
  -4  26   6      153.23      131.92     13.89 o 
  -3  26   6      182.57      206.31     16.86 o 
  -2  26   6      270.66      256.93     12.26 o 
  -1  26   6     1957.54     1989.67     40.26 o 
   0  26   6       15.55        6.71      4.75 o 
   1  26   6       21.11       22.58      3.91 o 
   2  26   6       79.00       87.46      5.74 o 
   3  26   6        0.67       -1.66      3.69 o 
   4  26   6       13.28        5.29      5.15 o 
   5  26   6       21.27       31.76      6.25 o 
   6  26   6       11.43        4.12      5.90 o 
   7  26   6       12.37       16.29      6.68 o 
  -8  27   6       14.54       17.77      8.07 o 
  -7  27   6        4.10        7.23      7.14 o 
  -6  27   6      117.10      121.01     14.88 o 
  -5  27   6        2.78       -8.11     11.41 o 
  -4  27   6       32.58       41.66     10.91 o 
  -3  27   6        0.71        4.96      7.94 o 
  -2  27   6      338.90      342.31     13.97 o 
  -1  27   6      144.95      159.80     10.45 o 
   0  27   6       32.76       38.29      4.55 o 
   1  27   6      108.85      104.74      6.71 o 
   2  27   6      300.33      274.06      9.99 o 
   3  27   6       92.80       82.05      7.91 o 
   4  27   6       42.67       48.22      8.79 o 
   5  27   6        0.00       -1.61      5.33 o 
   6  27   6       61.90       53.38      8.93 o 
   7  27   6        0.88        3.79      6.49 o 
  -8  28   6        7.27       12.40      7.72 o 
  -7  28   6      248.19      237.60     28.27 o 
  -6  28   6      101.39       93.30     10.45 o 
  -5  28   6        1.96        8.93      8.93 o 
  -4  28   6      366.75      427.50     23.81 o 
  -3  28   6       50.24       51.58     11.90 o 
  -2  28   6       15.98       23.13      5.26 o 
  -1  28   6       29.78       29.79      6.64 o 
   0  28   6       14.12       16.17      4.89 o 
   1  28   6      325.90      333.52     10.95 o 
   2  28   6       67.84       74.96      6.44 o 
   3  28   6       90.25       75.37      8.02 o 
   4  28   6        4.36       10.75      4.82 o 
   5  28   6      270.31      292.98     13.17 o 
   6  28   6        5.99       13.07      8.93 o 
  -7  29   6        0.36        1.98      7.01 o 
  -6  29   6        9.92       17.85      7.01 o 
  -5  29   6        0.74       -8.93      8.93 o 
  -4  29   6      265.20      255.91     19.84 o 
  -3  29   6      110.54       97.21     12.89 o 
  -2  29   6        2.38       -3.77      4.95 o 
  -1  29   6        9.07        7.67      5.13 o 
   0  29   6      517.16      526.30     16.18 o 
   1  29   6        9.07       11.62      4.79 o 
   2  29   6      158.34      153.88      8.17 o 
   3  29   6       14.89       13.40      5.29 o 
   4  29   6      379.53      370.90     13.93 o 
   5  29   6        6.02       16.66     20.33 o 
   6  29   6      139.45      155.41     17.14 o 
  -7  30   6        8.82        9.42      7.72 o 
  -6  30   6       76.47       82.58      8.70 o 
  -5  30   6       43.27       42.65     11.90 o 
  -4  30   6        1.22       11.90      8.93 o 
  -3  30   6        8.39       -4.96      8.93 o 
  -2  30   6        0.83       -2.05      4.78 o 
  -1  30   6       42.60       55.48      6.68 o 
   0  30   6      249.63      256.33     10.34 o 
   1  30   6        0.00       -5.31      5.46 o 
   2  30   6       40.87       33.08      6.58 o 
   3  30   6       61.64       56.54      9.74 o 
   4  30   6      160.55      155.97      8.79 o 
   5  30   6       27.80       34.68      8.75 o 
   6  30   6       74.72       89.83     11.16 o 
  -7  31   6        3.34       -2.98      7.72 o 
  -6  31   6       32.79       32.66      7.43 o 
  -5  31   6      216.38      238.07     15.38 o 
  -4  31   6      138.11      167.98     13.27 o 
  -3  31   6        3.68        1.65      7.34 o 
  -2  31   6       13.01       23.79      6.38 o 
  -1  31   6        1.35        1.76      4.81 o 
   0  31   6       72.53       95.49     12.33 o 
   1  31   6        0.32       -3.05      5.09 o 
   2  31   6        0.34        2.56      5.80 o 
   3  31   6       91.70       87.69     10.72 o 
   4  31   6       51.52       41.66     11.90 o 
   5  31   6       15.11        8.93     12.89 o 
   6  31   6       74.80       98.20     15.87 o 
  -7  32   6       28.24       18.13     17.85 o 
  -6  32   6        4.82       10.50      8.33 o 
  -5  32   6       61.29       66.68     10.01 o 
  -4  32   6        9.67       18.56      9.42 o 
  -3  32   6      315.06      322.18     17.17 o 
  -2  32   6       26.26       13.17      7.62 o 
  -1  32   6      320.90      282.50     12.05 o 
   0  32   6        0.60        3.94      5.46 o 
   1  32   6        4.75        8.94      7.72 o 
   2  32   6       14.83       15.00      6.04 o 
   3  32   6      143.09      154.89     13.56 o 
   4  32   6        1.40       18.85     10.91 o 
   5  32   6       32.70       25.05      9.45 o 
  -6  33   6       17.23       19.60      8.58 o 
  -5  33   6      150.80      167.14     24.80 o 
  -4  33   6        0.04        6.61      7.34 o 
  -3  33   6      351.57      338.27     18.35 o 
  -2  33   6        0.79        2.41      7.44 o 
  -1  33   6       22.60       47.49      7.51 o 
   0  33   6       23.14       35.76      8.40 o 
   1  33   6       11.85        3.16      5.80 o 
   2  33   6      123.06      115.18      9.19 o 
   3  33   6        0.01        0.25      6.91 o 
   4  33   6       44.08       36.70     12.89 o 
   5  33   6       16.44       10.91     12.89 o 
  -6  34   6        1.55       -5.95      7.72 o 
  -5  34   6        5.68        6.20      8.93 o 
  -4  34   6        1.92        1.98      7.34 o 
  -3  34   6        0.50       -4.22      6.91 o 
  -2  34   6        0.31       10.29      8.33 o 
  -1  34   6      278.41      306.69     12.76 o 
   0  34   6        0.20       -1.65      5.73 o 
   1  34   6        0.59        0.80      6.09 o 
   2  34   6      216.25      207.56     11.74 o 
   3  34   6       53.03       55.74      8.24 o 
   4  34   6       28.93       41.66     12.89 o 
   5  34   6       22.92       37.30      9.92 o 
  -6  35   6       79.01      101.92     20.83 o 
  -5  35   6      148.68      149.32     13.33 o 
  -4  35   6        5.85        1.17      7.62 o 
  -3  35   6        9.92       -2.27      7.34 o 
  -2  35   6        0.32       -4.39      7.34 o 
  -1  35   6       28.30       11.39      8.75 o 
   0  35   6       21.89       17.59      5.70 o 
   1  35   6      416.94      409.14     15.45 o 
   2  35   6        7.08       14.38      8.80 o 
   3  35   6      101.15      119.06     13.11 o 
   4  35   6        0.50        7.31     11.41 o 
  -5  36   6       23.69       30.34     10.91 o 
  -4  36   6        0.89       -4.96      7.72 o 
  -3  36   6        1.53        7.94      8.42 o 
  -2  36   6        1.82        0.90      7.34 o 
  -1  36   6       32.84       26.82      8.75 o 
   0  36   6        5.64        2.88      4.89 o 
   1  36   6       25.96       40.93      7.20 o 
   2  36   6        0.33      -13.54     19.34 o 
   3  36   6        0.78       -4.46     17.85 o 
   4  36   6        0.28       23.81     12.89 o 
  -5  37   6      238.10      262.50     17.79 o 
  -4  37   6        1.63       -0.74      8.33 o 
  -3  37   6        0.09        8.45     11.90 o 
  -2  37   6      171.16      203.91     15.38 o 
  -1  37   6       16.05       12.21      9.04 o 
   0  37   6       32.67       43.18      6.86 o 
   1  37   6      148.61      178.12     11.72 o 
   2  37   6        0.05       -1.27      8.58 o 
   3  37   6        6.15        1.41     12.40 o 
   4  37   6        9.91       10.73      9.45 o 
  -4  38   6      231.62      216.68     32.24 o 
  -3  38   6        6.78       20.91     18.85 o 
  -2  38   6        6.28       16.37      9.12 o 
  -1  38   6        9.41        2.42     12.89 o 
   0  38   6        1.30       -1.23      5.51 o 
   1  38   6        0.91       10.93      6.87 o 
   2  38   6       30.25       44.57     10.24 o 
   3  38   6        2.41        2.38      8.58 o 
  -4  39   6       14.55       20.32      9.45 o 
  -3  39   6        0.14        6.45      8.42 o 
  -2  39   6        0.60        9.92     12.40 o 
  -1  39   6      122.39      132.43     13.97 o 
   0  39   6      102.29      116.72     10.85 o 
   1  39   6       53.08       56.83      7.44 o 
   2  39   6       21.93       20.68      8.99 o 
  -3  40   6       21.64       22.32      9.82 o 
  -2  40   6       14.26        2.98      8.75 o 
  -1  40   6       31.53       35.19     10.15 o 
   0  40   6      187.63      212.17     17.37 o 
   1  40   6        0.15        0.46      6.27 o 
   2  40   6      103.44      121.61     24.30 o 
  -2  41   6       39.79       37.18     10.85 o 
  -1  41   6      151.04      145.55     15.07 o 
   0  41   6       27.46       37.14     26.78 o 
   1  41   6       70.16       77.83     10.04 o 
  -9   0   7      389.86      447.46     17.09 o 
  -7   0   7      402.78      375.35     14.68 o 
  -5   0   7      270.35      234.55     10.15 o 
  -3   0   7       88.09       81.98      7.59 o 
  -1   0   7      956.07      943.00     24.19 o 
   1   0   7     4810.85     4711.42    102.75 o 
   3   0   7     2324.65     2272.02     51.55 o 
   5   0   7      278.56      254.92     11.22 o 
   7   0   7       95.72      120.66      9.74 o 
 -10   1   7      116.76      124.12     10.06 o 
  -9   1   7       70.78       96.43      6.57 o 
  -8   1   7       91.68       86.47      5.98 o 
  -7   1   7      453.66      445.04     11.12 o 
  -6   1   7       16.97       21.16      3.92 o 
  -5   1   7      209.48      177.75      6.56 o 
  -4   1   7      166.51      143.75      6.89 o 
  -3   1   7      129.97      142.20      4.04 o 
  -2   1   7       48.50       54.56      4.45 o 
  -1   1   7      483.67      467.08      9.92 o 
   0   1   7      153.66      188.04      5.95 o 
   1   1   7     1354.82     1355.77     23.31 o 
   2   1   7      237.84      226.58      8.16 o 
   3   1   7       50.58       77.48      4.42 o 
   4   1   7      203.60      194.04      7.62 o 
   5   1   7       49.69       40.41      4.58 o 
   6   1   7       61.54       51.55      5.52 o 
   7   1   7        0.29        2.65      4.58 o 
   8   1   7      116.86      139.11      8.60 o 
 -10   2   7        2.33        5.24      4.83 o 
  -9   2   7        0.02        4.10      4.54 o 
  -8   2   7       90.28       68.02      5.47 o 
  -7   2   7      183.32      179.33      7.41 o 
  -6   2   7      295.76      276.29      8.30 o 
  -5   2   7      641.36      617.28     13.60 o 
  -4   2   7      263.45      240.57      5.40 o 
  -3   2   7     3332.47     3238.03     43.54 o 
  -2   2   7     1953.55     1938.46     27.09 o 
  -1   2   7       37.45       38.74      3.58 o 
   0   2   7     1964.61     1886.68     30.87 o 
   1   2   7      481.30      497.69     10.65 o 
   2   2   7       71.15       53.58      4.03 o 
   3   2   7       24.05       25.17      3.14 o 
   4   2   7      336.03      292.30      9.13 o 
   5   2   7       21.96       22.35      4.36 o 
   6   2   7        1.50        2.20      5.09 o 
   7   2   7       19.65       25.18      5.46 o 
   8   2   7       25.98       27.85      5.90 o 
 -10   3   7       18.36       20.31      5.43 o 
  -9   3   7       12.01        4.78      4.54 o 
  -8   3   7       20.28       12.01      4.38 o 
  -7   3   7        8.19       -1.22      3.58 o 
  -6   3   7      845.52      756.91     15.48 o 
  -5   3   7      460.25      425.16     10.04 o 
  -4   3   7     2144.62     2200.92     28.90 o 
  -3   3   7     1529.34     1468.94     21.21 o 
  -2   3   7      163.24      159.74      6.77 o 
  -1   3   7     1604.24     1501.42     25.41 o 
   0   3   7        0.02       14.31      3.87 o 
   1   3   7      398.66      397.31     10.97 o 
   2   3   7      175.07      148.00      5.79 o 
   3   3   7       72.06       65.01      3.59 o 
   4   3   7       96.72       86.00      5.52 o 
   5   3   7        0.28        0.84      3.60 o 
   6   3   7       13.91       16.06      4.75 o 
   7   3   7      188.93      208.08     14.08 o 
   8   3   7       19.92       28.47      6.04 o 
 -10   4   7       41.37       56.21      7.20 o 
  -9   4   7       23.12       22.98      5.12 o 
  -8   4   7      165.81      172.38      7.71 o 
  -7   4   7       88.75       82.25      5.42 o 
  -6   4   7      507.51      488.34     12.01 o 
  -5   4   7       13.22        9.42      3.47 o 
  -4   4   7      247.36      245.41      6.14 o 
  -3   4   7      117.09      106.47      6.34 o 
  -2   4   7        6.09       18.14      2.98 o 
  -1   4   7       50.99       53.33      2.38 o 
   0   4   7     3763.10     3851.47     60.01 o 
   1   4   7      133.57      125.72      3.97 o 
   2   4   7      149.13      133.96      4.27 o 
   3   4   7      149.88      159.22      5.30 o 
   4   4   7       27.39       22.40      3.79 o 
   5   4   7       15.95       19.07      4.01 o 
   6   4   7      296.57      286.58     10.11 o 
   7   4   7       32.20       49.68      6.04 o 
   8   4   7        4.78        9.37      5.46 o 
 -10   5   7      204.41      246.66     11.34 o 
  -9   5   7        6.94        7.94      5.46 o 
  -8   5   7       95.76       97.82      6.33 o 
  -7   5   7      136.38      117.79      6.28 o 
  -6   5   7      177.79      170.99      8.09 o 
  -5   5   7       14.60        8.91      3.95 o 
  -4   5   7       28.56       23.98      2.99 o 
  -3   5   7      236.93      196.26      5.32 o 
  -2   5   7       30.21       39.60      3.76 o 
  -1   5   7     1088.62     1052.18     16.56 o 
   0   5   7       12.10       25.61      2.29 o 
   1   5   7      105.72       94.38      5.07 o 
   2   5   7       47.30       50.84      3.08 o 
   3   5   7      828.32      851.43     17.31 o 
   4   5   7      367.74      336.20     10.11 o 
   5   5   7        0.41        2.04      3.79 o 
   6   5   7       15.63       22.02      4.94 o 
   7   5   7       29.11       33.81      5.46 o 
   8   5   7       68.59       70.70      7.08 o 
 -10   6   7        0.90       13.03      7.44 o 
  -9   6   7      100.23      108.53      8.02 o 
  -8   6   7        1.49       -2.24      4.67 o 
  -7   6   7       36.39       26.54      5.55 o 
  -6   6   7      267.17      244.09     10.03 o 
  -5   6   7       10.47        8.58      4.18 o 
  -4   6   7      644.59      583.37     10.63 o 
  -3   6   7      217.59      222.20      8.58 o 
  -2   6   7     1560.45     1488.03     21.42 o 
  -1   6   7     1882.75     2077.64     29.65 o 
   0   6   7     3276.61     3072.17     48.48 o 
   1   6   7       37.16       33.72      2.26 o 
   2   6   7       12.26       14.41      2.43 o 
   3   6   7     1133.80     1070.14     17.20 o 
   4   6   7      351.61      306.17      9.30 o 
   5   6   7      135.71      130.01      8.63 o 
   6   6   7       12.60       11.57      4.58 o 
   7   6   7        1.08        8.70      4.75 o 
   8   6   7       68.82       58.67      6.96 o 
 -10   7   7        4.97        0.00      7.44 o 
  -9   7   7        1.37       -3.36      4.80 o 
  -8   7   7       10.80       -4.41      4.51 o 
  -7   7   7      238.81      212.29      9.13 o 
  -6   7   7     1150.53     1111.94     24.04 o 
  -5   7   7        3.05       -3.47      3.60 o 
  -4   7   7       99.19       86.92      5.69 o 
  -3   7   7      142.65      116.71      4.42 o 
  -2   7   7      598.63      558.65      9.93 o 
  -1   7   7      456.36      433.50      8.07 o 
   0   7   7        9.33       19.74      3.20 o 
   1   7   7      833.13      820.03     13.33 o 
   2   7   7      206.91      178.69      5.00 o 
   3   7   7       49.82       42.08      3.22 o 
   4   7   7       40.53       53.42      4.94 o 
   5   7   7        9.67        9.59      4.01 o 
   6   7   7       29.16       31.99      5.33 o 
   7   7   7       92.59      114.08      7.62 o 
   8   7   7       13.56       12.62      5.58 o 
 -10   8   7       12.12       10.92      5.98 o 
  -9   8   7       33.25       49.71      6.38 o 
  -8   8   7      158.60      157.20      8.88 o 
  -7   8   7      137.83      131.96      9.83 o 
  -6   8   7      111.05      121.79      7.24 o 
  -5   8   7        0.66       -6.26      7.56 o 
  -4   8   7        1.45       -2.98      4.95 o 
  -3   8   7     3062.45     3029.63     42.18 o 
  -2   8   7      587.42      586.17     10.42 o 
  -1   8   7       26.40       27.52      2.25 o 
   0   8   7       28.20       35.26      2.32 o 
   1   8   7      386.82      329.43      7.12 o 
   2   8   7       73.48       78.17      3.87 o 
   3   8   7       19.02       30.40      3.14 o 
   4   8   7       50.45       39.27      4.81 o 
   5   8   7       94.88       97.23      6.30 o 
   6   8   7       29.61       31.13      5.15 o 
   7   8   7        0.10       10.58      5.15 o 
   8   8   7        6.12       10.82      5.58 o 
 -10   9   7        1.72       -0.37      6.64 o 
  -9   9   7      188.03      176.90     11.68 o 
  -8   9   7      168.80      170.91      9.13 o 
  -7   9   7      294.65      283.48     10.46 o 
  -6   9   7      444.65      416.56     12.18 o 
  -5   9   7      223.38      248.82     13.83 o 
  -4   9   7      217.67      203.80     11.65 o 
  -3   9   7      953.62      957.71     15.78 o 
  -2   9   7     2239.89     2154.32     30.76 o 
  -1   9   7      212.21      230.25      6.67 o 
   0   9   7      110.74       96.83      5.44 o 
   1   9   7       33.11       41.42      2.81 o 
   2   9   7       11.77       18.00      2.63 o 
   3   9   7     1078.59     1006.92     16.49 o 
   4   9   7        0.03        0.84      3.60 o 
   5   9   7      530.79      522.96     14.12 o 
   6   9   7        0.22       -0.73      4.18 o 
   7   9   7      226.31      228.60     11.33 o 
   8   9   7       27.01       28.22      6.25 o 
 -10  10   7        0.28        3.88     16.86 o 
  -9  10   7       47.25       56.23      6.96 o 
  -8  10   7       74.40       75.75      6.82 o 
  -7  10   7        2.97        3.80      9.54 o 
  -6  10   7       53.81       43.27      5.52 o 
  -5  10   7      981.57      952.97     21.17 o 
  -4  10   7       21.80       35.74      4.96 o 
  -3  10   7       17.15       32.96      8.09 o 
  -2  10   7       48.99       71.73      3.73 o 
  -1  10   7      356.73      369.51      8.83 o 
   0  10   7      434.53      514.87     13.30 o 
   1  10   7      148.80      173.88      5.23 o 
   2  10   7     1441.22     1386.96     21.46 o 
   3  10   7        2.21       14.06      2.87 o 
   4  10   7       14.85       15.98      4.93 o 
   5  10   7        7.40       21.06      4.36 o 
   6  10   7       31.49       30.80      5.33 o 
   7  10   7       20.87       32.22      8.07 o 
   8  10   7        0.60        8.87      6.53 o 
  -9  11   7       22.89       25.06      5.80 o 
  -8  11   7      150.95      155.72      8.73 o 
  -7  11   7        2.41        4.01      4.51 o 
  -6  11   7       23.38       17.75      7.69 o 
  -5  11   7       53.16       55.56      5.84 o 
  -4  11   7     2102.58     1903.54     28.54 o 
  -3  11   7      199.63      180.42      6.28 o 
  -2  11   7      180.85      131.40      5.53 o 
  -1  11   7     4597.98     4390.99     66.10 o 
   0  11   7      170.15      200.97      7.48 o 
   1  11   7     1756.89     1740.94     25.99 o 
   2  11   7      236.03      245.09      6.21 o 
   3  11   7      330.23      304.58      7.25 o 
   4  11   7      363.82      325.23     10.46 o 
   5  11   7       97.92       96.14      6.66 o 
   6  11   7       56.00       46.32      5.73 o 
   7  11   7       64.28       67.30      6.82 o 
   8  11   7       71.17       75.93      7.77 o 
  -9  12   7        2.25       -3.87      5.09 o 
  -8  12   7      277.28      246.59     16.22 o 
  -7  12   7       31.33       31.01      5.52 o 
  -6  12   7      312.36      308.01     15.79 o 
  -5  12   7      144.50      139.25      7.62 o 
  -4  12   7     1535.72     1494.91     23.29 o 
  -3  12   7       27.73       21.74      3.19 o 
  -2  12   7      188.90      179.87      6.37 o 
  -1  12   7      291.68      327.62      8.27 o 
   0  12   7     2690.70     2609.87     42.16 o 
   1  12   7      634.82      610.67     11.14 o 
   2  12   7        1.28        0.49      2.55 o 
   3  12   7      692.48      703.04     12.67 o 
   4  12   7      202.47      181.23      8.15 o 
   5  12   7        2.76        2.16      5.19 o 
   6  12   7       17.19       17.85      5.15 o 
   7  12   7        7.89        5.47      5.33 o 
   8  12   7        9.48        8.79      6.51 o 
  -9  13   7        8.77       12.47      7.14 o 
  -8  13   7       11.08       17.44      6.64 o 
  -7  13   7       22.10       41.81      5.84 o 
  -6  13   7      214.54      206.58      9.13 o 
  -5  13   7      125.04      122.89      7.24 o 
  -4  13   7       34.25       52.43      3.96 o 
  -3  13   7      306.54      302.53      7.51 o 
  -2  13   7     1604.13     1563.02     27.01 o 
  -1  13   7     2309.81     2201.05     35.32 o 
   0  13   7      224.20      241.35      7.14 o 
   1  13   7       16.47       16.46      3.72 o 
   2  13   7       42.37       47.79      3.55 o 
   3  13   7        0.75        6.60      3.44 o 
   4  13   7       22.71       25.19      4.51 o 
   5  13   7       72.55       77.67      6.25 o 
   6  13   7       18.90       15.87      5.15 o 
   7  13   7        8.82        9.59      5.73 o 
   8  13   7       35.20       39.16      7.13 o 
  -9  14   7       10.82       15.02      7.14 o 
  -8  14   7      115.32      119.09     10.01 o 
  -7  14   7       53.91       72.89      6.66 o 
  -6  14   7      172.09      185.36      8.93 o 
  -5  14   7       18.95       15.97     15.64 o 
  -4  14   7      643.54      599.92     10.40 o 
  -3  14   7       10.03        9.13      7.72 o 
  -2  14   7      500.29      506.14     11.65 o 
  -1  14   7       66.28       72.06      7.90 o 
   0  14   7      530.41      530.60     11.36 o 
   1  14   7      151.79      180.88      6.75 o 
   2  14   7        9.27        5.05      2.76 o 
   3  14   7      107.93      106.91      5.62 o 
   4  14   7       51.88       51.14      5.52 o 
   5  14   7       18.57       18.53      4.94 o 
   6  14   7       99.87       91.44      7.44 o 
   7  14   7        0.00        0.96      5.33 o 
   8  14   7       57.34       40.12      6.82 o 
  -9  15   7       12.82        3.45      6.64 o 
  -8  15   7       33.05       20.97      7.14 o 
  -7  15   7      157.34      162.05     21.33 o 
  -6  15   7      224.33      214.67      9.70 o 
  -5  15   7      124.74      129.93      7.98 o 
  -4  15   7       30.29       33.53      3.30 o 
  -3  15   7      601.02      615.24     13.38 o 
  -2  15   7      170.22      173.17      7.59 o 
  -1  15   7      101.84       99.90      5.12 o 
   0  15   7        6.06       12.97      3.38 o 
   1  15   7      332.07      327.74      9.12 o 
   2  15   7      123.61      115.53      5.02 o 
   3  15   7     1229.16     1159.39     21.90 o 
   4  15   7       43.71       34.70      5.33 o 
   5  15   7       47.16       52.78      6.36 o 
   6  15   7        5.88       -0.48      4.94 o 
   7  15   7      201.24      201.59     10.65 o 
   8  15   7       13.27       18.07      6.60 o 
  -9  16   7      109.84      118.29     10.96 o 
  -8  16   7        5.40       -5.93      5.93 o 
  -7  16   7        6.39        5.78      5.93 o 
  -6  16   7       54.99       66.55      6.82 o 
  -5  16   7       25.12       26.72      9.45 o 
  -4  16   7      188.10      186.71      7.28 o 
  -3  16   7      270.62      258.05      8.01 o 
  -2  16   7     1266.30     1245.59     22.69 o 
  -1  16   7       18.89       35.82      4.44 o 
   0  16   7      323.22      299.74      8.08 o 
   1  16   7      656.30      622.59     13.63 o 
   2  16   7      170.54      163.53      5.71 o 
   3  16   7      103.80      115.27      6.03 o 
   4  16   7        1.95        2.89      4.36 o 
   5  16   7       38.85       59.31      6.59 o 
   6  16   7        0.04        1.07      4.94 o 
   7  16   7        0.00        6.45      7.01 o 
   8  16   7        7.81       13.89     17.85 o 
  -9  17   7      122.25      149.12     11.90 o 
  -8  17   7        0.73       -5.95      5.95 o 
  -7  17   7        8.29       -6.45      7.44 o 
  -6  17   7       69.41      100.10      9.12 o 
  -5  17   7      288.68      261.73     10.28 o 
  -4  17   7      218.87      205.44      7.95 o 
  -3  17   7       41.07       50.88      4.18 o 
  -2  17   7      257.53      267.54      8.52 o 
  -1  17   7     3360.18     3124.18     50.46 o 
   0  17   7       26.16       27.12      3.77 o 
   1  17   7      243.65      229.92      7.65 o 
   2  17   7       84.69       91.90      4.86 o 
   3  17   7       70.88       57.44      5.03 o 
   4  17   7      314.86      326.01     14.81 o 
   5  17   7       21.63       18.59      5.09 o 
   6  17   7        2.38       -2.98      5.61 o 
   7  17   7        0.08       -1.20      5.33 o 
   8  17   7       17.34       20.75      8.33 o 
  -9  18   7        7.29        4.67      6.04 o 
  -8  18   7        0.24       -4.94      4.94 o 
  -7  18   7        0.47        4.38      5.93 o 
  -6  18   7     1211.49     1201.23     41.11 o 
  -5  18   7       61.54       64.15     12.40 o 
  -4  18   7     3219.30     3069.24     50.68 o 
  -3  18   7        1.50        8.01      3.46 o 
  -2  18   7     1484.74     1459.00     26.28 o 
  -1  18   7      911.61      921.33     18.22 o 
   0  18   7      906.95      876.77     16.64 o 
   1  18   7        0.11        5.30      3.82 o 
   2  18   7     1165.25     1095.06     20.80 o 
   3  18   7      178.02      167.05      7.06 o 
   4  18   7      106.47      117.86      7.81 o 
   5  18   7       15.35       23.88      7.26 o 
   6  18   7       97.87      106.48      8.20 o 
   7  18   7       12.24        4.96      7.34 o 
  -9  19   7        1.33       -0.57      7.14 o 
  -8  19   7       97.28      106.34     10.01 o 
  -7  19   7       92.21      105.43     13.39 o 
  -6  19   7        0.33       19.68      6.64 o 
  -5  19   7      159.10      142.28      9.45 o 
  -4  19   7      436.50      442.38     11.59 o 
  -3  19   7     1198.83     1168.04     19.39 o 
  -2  19   7      586.42      567.63     13.12 o 
  -1  19   7       17.07       26.82      4.46 o 
   0  19   7        0.25       10.44      4.58 o 
   1  19   7      102.09       89.61      5.79 o 
   2  19   7       95.24      105.29      6.12 o 
   3  19   7       24.78       32.30      4.66 o 
   4  19   7       29.42       38.88      8.93 o 
   5  19   7      160.46      159.77      9.16 o 
   6  19   7        8.49       28.97      8.93 o 
   7  19   7       12.44       19.84      6.30 o 
  -9  20   7        0.70       -6.64      6.64 o 
  -8  20   7      145.94      151.01     11.43 o 
  -7  20   7        0.15        0.82      5.93 o 
  -6  20   7       60.84       61.72      8.75 o 
  -5  20   7       39.96       38.68      6.64 o 
  -4  20   7      266.98      263.29     10.28 o 
  -3  20   7        1.10       14.88      3.69 o 
  -2  20   7       11.15       26.16      3.99 o 
  -1  20   7      277.11      222.73      8.52 o 
   0  20   7     1410.84     1301.93     24.16 o 
   1  20   7       79.55       95.21      5.92 o 
   2  20   7     1112.16     1068.63     20.56 o 
   3  20   7      106.53      113.42      6.63 o 
   4  20   7        7.90       13.89      6.31 o 
   5  20   7      101.76      101.76      9.02 o 
   6  20   7      226.79      255.88     13.55 o 
   7  20   7        6.58       -7.01      7.01 o 
  -8  21   7       26.59       30.78      7.72 o 
  -7  21   7        0.00        5.40      6.20 o 
  -6  21   7      124.66      113.07      9.82 o 
  -5  21   7      347.20      338.99     14.73 o 
  -4  21   7      178.73      179.24      8.93 o 
  -3  21   7       45.69       46.75      4.73 o 
  -2  21   7      687.34      639.63     12.66 o 
  -1  21   7        1.63       -2.26      4.03 o 
   0  21   7       11.18       36.71      5.52 o 
   1  21   7      699.51      669.41     14.74 o 
   2  21   7      382.61      383.46     23.75 o 
   3  21   7      201.66      209.95      9.53 o 
   4  21   7       94.08      100.02      7.81 o 
   5  21   7       11.83       14.99      5.67 o 
   6  21   7        2.19       16.89      5.90 o 
   7  21   7       11.12        6.94      6.30 o 
  -8  22   7       35.08       44.07      8.75 o 
  -7  22   7       17.59       17.94      7.62 o 
  -6  22   7       30.18       29.29      7.01 o 
  -5  22   7       28.52       37.71      7.34 o 
  -4  22   7        1.09       -4.20      4.20 o 
  -3  22   7       16.58        7.16      4.03 o 
  -2  22   7      431.97      424.57      9.89 o 
  -1  22   7      705.20      655.64     14.95 o 
   0  22   7     2093.36     1971.07     34.44 o 
   1  22   7      416.29      429.22     11.65 o 
   2  22   7        0.21       14.98      5.33 o 
   3  22   7      162.46      156.83      8.73 o 
   4  22   7       10.71        7.94      6.31 o 
   5  22   7        7.63        6.94      5.73 o 
   6  22   7       53.51       63.30      7.62 o 
   7  22   7       18.96       16.86     11.90 o 
  -8  23   7        8.12        1.89      7.62 o 
  -7  23   7       65.70       64.40      8.75 o 
  -6  23   7        4.82        2.56      7.94 o 
  -5  23   7     1022.47      977.22     29.05 o 
  -4  23   7       45.87       57.53     10.91 o 
  -3  23   7      191.45      180.06      8.88 o 
  -2  23   7       61.20       52.07      4.77 o 
  -1  23   7     1026.88      938.17     21.57 o 
   0  23   7       14.44       28.96      4.82 o 
   1  23   7        1.79        8.40      4.29 o 
   2  23   7      446.93      432.99     16.83 o 
   3  23   7        6.98        9.14      4.88 o 
   4  23   7       13.87       21.49      7.34 o 
   5  23   7       44.26       52.32     10.41 o 
   6  23   7       12.93       27.77      8.42 o 
   7  23   7        0.60       -1.98     10.91 o 
  -8  24   7        0.81        4.49      7.86 o 
  -7  24   7      230.11      206.70     12.96 o 
  -6  24   7      119.24      119.13     11.16 o 
  -5  24   7       95.62      103.80     18.35 o 
  -4  24   7      109.55      119.75     41.66 o 
  -3  24   7       21.44       20.83      7.01 o 
  -2  24   7       80.93       59.32      5.98 o 
  -1  24   7       21.70       25.87      4.69 o 
   0  24   7      237.92      217.04      8.28 o 
   1  24   7      124.26      135.54      7.31 o 
   2  24   7       51.64       47.41      6.42 o 
   3  24   7       44.88       46.58      6.30 o 
   4  24   7      142.34      148.95     11.92 o 
   5  24   7       49.17       59.51     12.89 o 
   6  24   7      102.57      119.42     11.56 o 
   7  24   7        4.32        6.19      7.34 o 
  -8  25   7       17.88       16.86      7.72 o 
  -7  25   7      157.75      160.58     29.76 o 
  -6  25   7       40.05       57.49     14.88 o 
  -5  25   7      236.93      208.70     12.26 o 
  -4  25   7       72.94       72.99      9.12 o 
  -3  25   7        5.77        8.43     10.41 o 
  -2  25   7       79.84       76.38      8.33 o 
  -1  25   7        4.40       -2.30      4.03 o 
   0  25   7       58.84       43.44      4.66 o 
   1  25   7       38.55       45.73      5.42 o 
   2  25   7        2.37       -4.99      4.99 o 
   3  25   7       29.17       27.90      5.38 o 
   4  25   7       41.09       61.50     11.90 o 
   5  25   7       13.94       17.95      8.39 o 
   6  25   7       35.40       28.40     11.90 o 
  -7  26   7       20.50       25.01      8.04 o 
  -6  26   7        0.60        4.96     10.91 o 
  -5  26   7       16.17       31.50      8.04 o 
  -4  26   7       49.25       38.79      7.62 o 
  -3  26   7        3.35       -7.94      7.94 o 
  -2  26   7        5.78       -1.42      3.85 o 
  -1  26   7       12.38       13.13      4.15 o 
   0  26   7       41.62       41.41      5.24 o 
   1  26   7        0.80        4.82      4.36 o 
   2  26   7       61.61       65.26      6.51 o 
   3  26   7      177.50      158.70     16.86 o 
   4  26   7       14.51       16.43      6.42 o 
   5  26   7       38.20       41.68      8.42 o 
   6  26   7        9.20       15.71      6.01 o 
  -7  27   7       12.57        8.32      8.93 o 
  -6  27   7       45.15       63.57      9.45 o 
  -5  27   7       77.48       81.74     13.89 o 
  -4  27   7        6.17       11.90      8.93 o 
  -3  27   7      110.11      108.95     13.89 o 
  -2  27   7      165.02      164.12      9.02 o 
  -1  27   7      662.70      677.63     20.40 o 
   0  27   7       32.75       41.28      6.09 o 
   1  27   7      438.14      435.53     11.03 o 
   2  27   7       69.82       68.71      6.44 o 
   3  27   7       13.48       28.72      7.34 o 
   4  27   7       57.53       70.58      9.82 o 
   5  27   7       12.23       14.75      8.04 o 
   6  27   7       17.21       23.31      9.12 o 
  -7  28   7        0.16        8.93      7.72 o 
  -6  28   7      123.23      138.00     11.86 o 
  -5  28   7      119.30      116.53     14.38 o 
  -4  28   7      208.43      263.84     20.83 o 
  -3  28   7       17.41       16.86      9.92 o 
  -2  28   7        8.51        7.78      4.57 o 
  -1  28   7        4.09       13.68      6.42 o 
   0  28   7       29.12       28.68      5.46 o 
   1  28   7       56.32       69.52      6.33 o 
   2  28   7        9.08       15.31      5.13 o 
   3  28   7        2.71        2.34      6.19 o 
   4  28   7        4.22        4.96      5.73 o 
   5  28   7        5.00       15.17     14.38 o 
   6  28   7       10.94       20.73      7.62 o 
  -7  29   7       15.76       18.85     11.41 o 
  -6  29   7       44.77       60.28      9.74 o 
  -5  29   7      286.85      309.92     36.70 o 
  -4  29   7      148.15      155.73     16.86 o 
  -3  29   7       13.61        4.96      8.93 o 
  -2  29   7      108.46      102.16     13.89 o 
  -1  29   7       11.33       13.26      6.94 o 
   0  29   7       30.52       41.99      6.58 o 
   1  29   7       69.07       70.04      5.86 o 
   2  29   7       43.58       40.52      5.87 o 
   3  29   7        6.01        7.19      5.42 o 
   4  29   7      137.15      150.26     12.26 o 
   5  29   7      125.53      139.69     11.42 o 
  -7  30   7       30.10       27.78      9.42 o 
  -6  30   7       91.48       97.94     11.43 o 
  -5  30   7      110.14      128.04     11.86 o 
  -4  30   7      220.94      226.15     18.85 o 
  -3  30   7       72.21       80.34     14.88 o 
  -2  30   7       33.84       46.62     11.90 o 
  -1  30   7       52.10       64.59      9.04 o 
   0  30   7       14.70       12.62      5.99 o 
   1  30   7      197.41      246.63     12.43 o 
   2  30   7        0.45        6.03      5.13 o 
   3  30   7       75.06       88.70     11.12 o 
   4  30   7        3.64       12.75      7.34 o 
   5  30   7      158.30      150.30      9.42 o 
  -6  31   7       38.50       45.36      9.74 o 
  -5  31   7        3.86        8.93      8.42 o 
  -4  31   7        3.77        3.97     10.91 o 
  -3  31   7       63.79       60.51     13.89 o 
  -2  31   7       16.78        9.92     10.91 o 
  -1  31   7       88.29       84.25      8.49 o 
   0  31   7       85.76      132.40      9.52 o 
   1  31   7      165.78      162.16     10.31 o 
   2  31   7       53.22       57.82      7.91 o 
   3  31   7        0.42       -3.07      5.58 o 
   4  31   7       25.16       20.35     12.89 o 
   5  31   7        0.44       -0.58      8.55 o 
  -6  32   7        0.68       -6.71      6.71 o 
  -5  32   7        5.65        7.89      7.86 o 
  -4  32   7        3.69        5.95      9.92 o 
  -3  32   7      313.95      321.48     17.09 o 
  -2  32   7      121.69      131.20     12.57 o 
  -1  32   7       15.80       16.35      6.62 o 
   0  32   7       67.40       84.78      8.70 o 
   1  32   7       82.47       85.23      8.45 o 
   2  32   7       16.45       25.95      8.75 o 
   3  32   7       20.45       21.82     10.91 o 
   4  32   7       11.50        9.92      7.72 o 
   5  32   7        0.32        3.97     11.90 o 
  -6  33   7       12.72       -3.97     11.90 o 
  -5  33   7        0.05       -3.88      7.34 o 
  -4  33   7       28.27       29.19      8.75 o 
  -3  33   7        0.67        0.60      7.86 o 
  -2  33   7      196.96      248.49     16.09 o 
  -1  33   7       51.04       54.74      9.86 o 
   0  33   7       58.50       55.50      7.81 o 
   1  33   7        0.00       -5.46      5.46 o 
   2  33   7        0.11       -6.66      7.34 o 
   3  33   7       56.87       59.59     19.84 o 
   4  33   7        0.20        8.93     10.91 o 
  -5  34   7        1.30        0.53      8.80 o 
  -4  34   7       76.81       85.06     11.22 o 
  -3  34   7        8.53        4.30      8.33 o 
  -2  34   7        0.11       -2.33      8.04 o 
  -1  34   7        0.09       10.99      8.33 o 
   0  34   7        0.13       -5.31      5.31 o 
   1  34   7       14.14        9.30      9.73 o 
   2  34   7        5.07       -1.11     10.41 o 
   3  34   7       95.71      110.77     17.85 o 
   4  34   7        3.98       -0.50      8.33 o 
  -5  35   7       17.24       29.04     17.36 o 
  -4  35   7        0.70        7.20     16.86 o 
  -3  35   7        4.34        7.52      8.33 o 
  -2  35   7        0.04        6.25      8.04 o 
  -1  35   7       80.12       90.68     11.56 o 
   0  35   7       69.16       84.10      8.82 o 
   1  35   7       49.47       50.95      7.85 o 
   2  35   7        0.07       -1.49      8.33 o 
   3  35   7       35.42       45.63     11.38 o 
  -4  36   7       57.43       57.69     10.91 o 
  -3  36   7       27.48       25.27     12.89 o 
  -2  36   7       94.45       90.68     22.32 o 
  -1  36   7       28.80       29.38     10.91 o 
   0  36   7       23.43       18.90      6.84 o 
   1  36   7       38.24       40.01      6.92 o 
   2  36   7        0.42       12.45      9.29 o 
   3  36   7       33.97       30.75     13.89 o 
  -4  37   7       36.59       27.92      9.45 o 
  -3  37   7       11.00       15.83      9.45 o 
  -2  37   7      216.11      211.01     28.76 o 
  -1  37   7        0.96       -7.94      7.94 o 
   0  37   7        0.50        5.95      6.09 o 
   1  37   7        1.87       14.57      6.47 o 
   2  37   7       17.86       21.60     10.91 o 
  -3  38   7       24.78       36.89     10.85 o 
  -2  38   7       88.85       80.83     12.26 o 
  -1  38   7       32.18       33.36     12.40 o 
   0  38   7        2.29       -6.11      8.75 o 
   1  38   7        3.46        5.45      6.66 o 
   2  38   7       38.46       39.57     11.41 o 
  -2  39   7       42.32       46.52     11.56 o 
  -1  39   7        3.23       19.84      9.52 o 
   0  39   7        2.07       -7.07     12.40 o 
   1  39   7       30.87       51.54     17.85 o 
  -1  40   7       52.54       54.05     15.31 o 
  -8   0   8       12.88       26.31      6.64 o 
  -6   0   8       89.11       92.77      7.72 o 
  -4   0   8      137.97      119.92     15.61 o 
  -2   0   8      298.48      262.89     12.40 o 
   0   0   8      119.81      105.69      7.72 o 
   2   0   8      741.39      717.06     20.34 o 
   4   0   8       22.79       10.91      6.94 o 
   6   0   8      157.39      154.73     14.88 o 
   8   0   8       96.24       92.25     12.89 o 
  -9   1   8       44.24       47.23      5.89 o 
  -8   1   8        4.07        2.07      4.19 o 
  -7   1   8       98.78      106.83      6.31 o 
  -6   1   8        0.16       -3.15      3.15 o 
  -5   1   8      303.62      311.16      8.63 o 
  -4   1   8     1207.42     1082.21     17.18 o 
  -3   1   8      211.56      214.30      5.75 o 
  -2   1   8        9.71        8.80      3.25 o 
  -1   1   8       92.65       50.76      4.19 o 
   0   1   8      237.08      222.41      7.06 o 
   1   1   8      149.98      140.55      5.69 o 
   2   1   8      320.67      280.48      8.17 o 
   3   1   8     1095.42     1074.18     19.70 o 
   4   1   8        4.94       -3.47      4.91 o 
   5   1   8      143.25      122.02     16.86 o 
   6   1   8       64.32       72.38      8.04 o 
   7   1   8       27.03       32.29      7.34 o 
   8   1   8        1.08       11.54      6.94 o 
  -9   2   8       29.68       45.65      6.30 o 
  -8   2   8        1.20       -2.36      3.92 o 
  -7   2   8      100.32      102.85      6.28 o 
  -6   2   8       40.72       27.15      3.92 o 
  -5   2   8        5.49        1.12      3.72 o 
  -4   2   8        1.52        7.35      5.58 o 
  -3   2   8      190.94      200.19      5.56 o 
  -2   2   8        3.01       -0.04      2.88 o 
  -1   2   8       89.91      100.14      6.44 o 
   0   2   8      320.86      286.76      9.02 o 
   1   2   8      421.81      349.44      9.04 o 
   2   2   8      475.61      430.62     10.27 o 
   3   2   8     2334.30     2297.35     47.39 o 
   4   2   8        0.02       -3.47      4.46 o 
   5   2   8       23.05       21.82      6.31 o 
   6   2   8       32.09       47.66      8.43 o 
   7   2   8       17.01       27.65      7.34 o 
   8   2   8        9.39       17.85      7.01 o 
  -9   3   8       17.10       15.68      5.19 o 
  -8   3   8        5.56        3.85      6.16 o 
  -7   3   8       30.40       18.68      4.46 o 
  -6   3   8       56.14       48.33      4.57 o 
  -5   3   8       76.71       63.48      5.58 o 
  -4   3   8     2350.82     2234.03     30.98 o 
  -3   3   8      467.81      498.24     10.76 o 
  -2   3   8      234.63      238.99      5.52 o 
  -1   3   8      300.78      234.44      7.31 o 
   0   3   8        0.13       -1.24      2.98 o 
   1   3   8      875.70      827.51     15.87 o 
   2   3   8        0.26       -1.41      2.91 o 
   3   3   8      676.04      708.05     14.75 o 
   4   3   8        0.87       -3.49      3.49 o 
   5   3   8      160.99      171.63      8.15 o 
   6   3   8       38.03       43.66      5.73 o 
   7   3   8        1.51        7.70      5.33 o 
   8   3   8        2.05       -2.51      6.64 o 
  -9   4   8        0.39       -0.34      5.33 o 
  -8   4   8        5.82        1.18      4.75 o 
  -7   4   8      166.60      164.70      8.55 o 
  -6   4   8       34.97       27.99      4.58 o 
  -5   4   8      916.87      838.61     19.08 o 
  -4   4   8       69.44       64.71      7.07 o 
  -3   4   8      572.08      561.28     10.25 o 
  -2   4   8        4.28        1.92      2.15 o 
  -1   4   8       12.70       17.69      3.58 o 
   0   4   8        0.13       -2.23      2.98 o 
   1   4   8      242.66      253.10      7.63 o 
   2   4   8        0.92       -3.01      3.01 o 
   3   4   8       21.24       26.09      3.84 o 
   4   4   8       15.04        5.57      5.29 o 
   5   4   8      118.68      106.53      8.51 o 
   6   4   8       21.98       19.18      5.15 o 
   7   4   8       11.62       17.44      5.67 o 
   8   4   8        2.99       -3.82      7.21 o 
  -9   5   8       42.88       49.82      7.00 o 
  -8   5   8        7.47        6.57      5.33 o 
  -7   5   8       39.23       37.45      5.52 o 
  -6   5   8        0.05       -5.81      5.81 o 
  -5   5   8       20.38       27.92      4.87 o 
  -4   5   8      317.98      276.42      6.69 o 
  -3   5   8     1515.21     1329.40     21.50 o 
  -2   5   8       77.04      103.74      4.29 o 
  -1   5   8      496.55      515.67     15.73 o 
   0   5   8      357.49      359.17      9.29 o 
   1   5   8      417.66      384.99     11.32 o 
   2   5   8       27.31       27.95      3.97 o 
   3   5   8       63.73       77.93      6.59 o 
   4   5   8        6.84       10.34      4.31 o 
   5   5   8       13.19       13.54      4.18 o 
   6   5   8        0.42        6.94      4.58 o 
   7   5   8      144.45      144.72      8.77 o 
   8   5   8        0.08       -5.34      5.34 o 
  -9   6   8        2.85       -3.74      5.26 o 
  -8   6   8       80.00       82.22      7.24 o 
  -7   6   8       42.82       41.90      5.52 o 
  -6   6   8       15.93       10.37      8.29 o 
  -5   6   8       24.48       22.35      4.36 o 
  -4   6   8     1230.00     1159.17     18.70 o 
  -3   6   8       13.63       12.28      3.44 o 
  -2   6   8      161.33      154.86      4.14 o 
  -1   6   8      612.52      607.93     10.78 o 
   0   6   8       14.77       24.04      1.85 o 
   1   6   8      421.88      381.44     11.07 o 
   2   6   8      300.53      329.67      7.39 o 
   3   6   8     1054.39     1012.42     18.82 o 
   4   6   8      210.05      179.45      7.72 o 
   5   6   8       32.35       27.72      4.75 o 
   6   6   8       60.69       60.19      6.30 o 
   7   6   8       51.16       71.56      7.05 o 
   8   6   8        0.05       -5.02      5.86 o 
  -9   7   8        4.38        1.89      5.67 o 
  -8   7   8        1.65        4.64      4.94 o 
  -7   7   8       23.69       21.22      5.09 o 
  -6   7   8       27.52       15.24      4.76 o 
  -5   7   8       32.60       23.96      4.62 o 
  -4   7   8      719.62      694.22     12.57 o 
  -3   7   8        0.85        2.31      2.84 o 
  -2   7   8       30.57       29.86      3.03 o 
  -1   7   8      102.39      131.39      6.73 o 
   0   7   8        4.06       10.14      2.60 o 
   1   7   8       98.16       89.75      5.87 o 
   2   7   8     1193.52     1150.27     18.42 o 
   3   7   8       34.42       35.98      4.01 o 
   4   7   8      167.89      162.46      7.67 o 
   5   7   8        0.41        2.85      5.64 o 
   6   7   8        3.13        0.66      4.58 o 
   7   7   8        1.24       11.69      5.52 o 
   8   7   8        6.88        1.96      5.67 o 
  -9   8   8        0.28       -3.64      5.15 o 
  -8   8   8       49.70       48.59      6.38 o 
  -7   8   8      158.92      146.02      9.40 o 
  -6   8   8       41.95       38.93      5.33 o 
  -5   8   8       74.27       48.86      5.39 o 
  -4   8   8      526.15      619.92     11.59 o 
  -3   8   8     1588.47     1560.69     23.26 o 
  -2   8   8      725.66      726.37     12.55 o 
  -1   8   8       52.35       58.71      3.33 o 
   0   8   8     1565.06     1451.91     25.41 o 
   1   8   8      459.47      453.52      8.79 o 
   2   8   8     1522.37     1531.41     23.66 o 
   3   8   8      276.07      275.61      7.84 o 
   4   8   8      262.13      228.32     10.24 o 
   5   8   8        0.84        6.34      4.18 o 
   6   8   8       20.38       22.64      5.52 o 
   7   8   8       47.94       62.27      7.05 o 
   8   8   8        0.03       -1.72      6.64 o 
  -9   9   8        5.30        0.38      5.26 o 
  -8   9   8      189.23      194.89     10.11 o 
  -7   9   8        0.79        4.32      4.94 o 
  -6   9   8        0.07        9.26      5.77 o 
  -5   9   8      229.98      211.82      8.70 o 
  -4   9   8     4039.01     3984.17     56.49 o 
  -3   9   8      302.58      302.18      7.23 o 
  -2   9   8     3166.89     2936.34     41.22 o 
  -1   9   8       64.87       67.02      4.68 o 
   0   9   8      394.92      400.43     10.14 o 
   1   9   8        2.93        2.34      1.69 o 
   2   9   8      281.01      299.92      7.24 o 
   3   9   8       37.87       35.31      3.87 o 
   4   9   8       68.78       60.29      5.52 o 
   5   9   8      146.00      156.24     10.17 o 
   6   9   8        1.51        4.25      4.94 o 
   7   9   8        5.61       10.58      5.73 o 
   8   9   8       34.04       45.73     10.41 o 
  -9  10   8       22.39       28.03      9.42 o 
  -8  10   8       95.06      115.19      8.30 o 
  -7  10   8       34.26       42.46      6.50 o 
  -6  10   8     1534.40     1488.04     31.10 o 
  -5  10   8       40.29       43.01     14.03 o 
  -4  10   8        2.65       35.23      5.15 o 
  -3  10   8      148.12      149.95      5.10 o 
  -2  10   8      615.48      561.74     10.65 o 
  -1  10   8      285.08      285.79      8.07 o 
   0  10   8       16.83       14.06      2.29 o 
   1  10   8        4.01        6.72      2.29 o 
   2  10   8        0.36       12.85      4.57 o 
   3  10   8        2.46        2.92      3.15 o 
   4  10   8       25.67       30.63      4.80 o 
   5  10   8       11.66       15.12      4.94 o 
   6  10   8       10.26        6.53      5.09 o 
   7  10   8       12.83       22.15      6.30 o 
   8  10   8       46.58       54.49      8.75 o 
  -9  11   8       12.81        7.23      8.43 o 
  -8  11   8       38.66       39.57      6.42 o 
  -7  11   8      430.91      432.83     13.65 o 
  -6  11   8        5.63       24.59      6.42 o 
  -5  11   8     1290.83     1180.18     25.56 o 
  -4  11   8     1423.95     1419.77     22.50 o 
  -3  11   8      306.78      284.80     11.04 o 
  -2  11   8       68.23       72.97      4.22 o 
  -1  11   8      612.93      567.38     12.16 o 
   0  11   8       96.45       83.35      4.86 o 
   1  11   8      540.71      497.43      9.75 o 
   2  11   8     1071.14     1002.31     16.73 o 
   3  11   8      362.51      379.98     11.17 o 
   4  11   8       85.14       81.86      6.19 o 
   5  11   8       47.24       44.03      5.52 o 
   6  11   8        5.71        0.67      4.94 o 
   7  11   8       14.00       21.89     11.70 o 
  -9  12   8       35.56       30.99      6.74 o 
  -8  12   8       12.32       16.55      5.90 o 
  -7  12   8        6.22        7.34      5.09 o 
  -6  12   8      135.61      122.13      7.81 o 
  -5  12   8       18.33       32.06      5.21 o 
  -4  12   8       43.99       59.08      5.00 o 
  -3  12   8       62.50       64.82      4.38 o 
  -2  12   8      465.98      420.68      8.99 o 
  -1  12   8       33.39       36.93      4.22 o 
   0  12   8       41.03       42.78      5.01 o 
   1  12   8      921.58      906.20     15.43 o 
   2  12   8      327.45      331.93      9.59 o 
   3  12   8      776.21      732.94     14.96 o 
   4  12   8      196.60      186.56      8.61 o 
   5  12   8       38.75       33.14      5.52 o 
   6  12   8       11.44       17.04      5.52 o 
   7  12   8       29.29       27.77      6.30 o 
  -9  13   8        2.61       14.34      7.62 o 
  -8  13   8       23.20       26.68      6.25 o 
  -7  13   8       14.15       12.24      5.33 o 
  -6  13   8       59.71       71.37      6.47 o 
  -5  13   8       60.65       71.80      6.25 o 
  -4  13   8     1324.37     1251.64     23.42 o 
  -3  13   8      217.13      223.38      6.70 o 
  -2  13   8      297.53      246.98      7.91 o 
  -1  13   8       15.09       12.20      3.69 o 
   0  13   8       61.23       72.55      5.00 o 
   1  13   8      560.78      549.03     10.73 o 
   2  13   8      472.09      450.68      9.72 o 
   3  13   8       29.26       46.45      4.96 o 
   4  13   8       12.37       14.10      4.80 o 
   5  13   8       13.11       13.17      4.94 o 
   6  13   8        0.13       -0.99      5.15 o 
   7  13   8        0.38       -5.33      5.33 o 
  -9  14   8       16.80       17.17      6.25 o 
  -8  14   8        2.89        0.00      6.31 o 
  -7  14   8      263.74      240.84     10.85 o 
  -6  14   8      286.27      259.10     10.28 o 
  -5  14   8      882.91      850.05     20.57 o 
  -4  14   8      274.01      277.95      8.48 o 
  -3  14   8     1830.39     1774.45     27.49 o 
  -2  14   8      118.32      126.30      6.31 o 
  -1  14   8      163.19      175.45      6.79 o 
   0  14   8      737.34      685.93     13.90 o 
   1  14   8      170.39      178.86      5.87 o 
   2  14   8      121.88      137.41      5.56 o 
   3  14   8        9.78        9.44      3.59 o 
   4  14   8      123.88      120.11      7.14 o 
   5  14   8       79.76       61.46      7.94 o 
   6  14   8       47.92       57.73     11.74 o 
   7  14   8        0.07       -2.80      6.50 o 
  -9  15   8       60.84       82.47      9.32 o 
  -8  15   8       72.62       79.46     11.90 o 
  -7  15   8      163.98      174.70      9.53 o 
  -6  15   8       82.90       98.99      7.44 o 
  -5  15   8      615.05      604.73     17.55 o 
  -4  15   8      638.55      669.07     14.74 o 
  -3  15   8      116.39      125.85      5.66 o 
  -2  15   8     1514.07     1477.10     26.40 o 
  -1  15   8      350.65      312.22      8.87 o 
   0  15   8     1279.97     1176.51     21.20 o 
   1  15   8      719.61      645.68     12.28 o 
   2  15   8      255.56      247.51      8.88 o 
   3  15   8        7.38        9.07      6.04 o 
   4  15   8      253.13      227.88      9.46 o 
   5  15   8       18.17       10.68      5.26 o 
   6  15   8        5.83       -2.02      9.13 o 
   7  15   8        1.28        1.55      5.90 o 
  -9  16   8      176.06      197.24     13.82 o 
  -8  16   8       12.57       15.54      7.33 o 
  -7  16   8       76.09       76.96     12.30 o 
  -6  16   8      138.05      124.83      8.12 o 
  -5  16   8        0.18        2.77      6.26 o 
  -3  16   8       51.38       52.71      4.29 o 
  -2  16   8      204.51      229.69      8.37 o 
  -1  16   8       25.62       45.86      4.77 o 
   0  16   8      193.24      206.13     10.93 o 
   1  16   8      165.33      151.73      6.87 o 
   2  16   8     1164.43     1096.48     18.53 o 
   3  16   8       17.03       19.88      4.67 o 
   4  16   8       31.34       37.47      5.26 o 
   5  16   8       89.75       82.32      7.24 o 
   6  16   8        6.71        2.91      6.09 o 
   7  16   8        0.11       -0.99      5.73 o 
  -8  17   8        9.14        6.88      5.90 o 
  -7  17   8      298.81      285.67     17.85 o 
  -6  17   8       30.69       40.60      6.38 o 
  -5  17   8      373.14      356.24     16.09 o 
  -4  17   8       14.74       11.88      4.22 o 
  -3  17   8       98.97      112.67      5.45 o 
  -2  17   8       47.22       47.76      5.03 o 
  -1  17   8     2940.25     2851.94     46.86 o 
   0  17   8      283.76      245.06      8.00 o 
   1  17   8      132.79      157.52     10.45 o 
   2  17   8      172.88      192.05      8.34 o 
   3  17   8        3.70       11.38      4.43 o 
   4  17   8      278.13      258.35     10.43 o 
   5  17   8        3.79        5.04      5.26 o 
   6  17   8       35.01       50.57      8.65 o 
   7  17   8        5.98       -4.96      7.34 o 
  -8  18   8       98.04      100.69      9.05 o 
  -7  18   8       39.80       54.79      6.87 o 
  -6  18   8      365.68      365.72     13.31 o 
  -5  18   8      319.26      335.95     13.89 o 
  -4  18   8        0.09        1.27      3.94 o 
  -3  18   8      670.46      674.56     14.72 o 
  -2  18   8       83.87       98.65      6.06 o 
  -1  18   8       90.90      131.29      7.06 o 
   0  18   8        0.62       -1.43      4.03 o 
   1  18   8      975.81      918.95     18.69 o 
   2  18   8       26.73       39.60      4.73 o 
   3  18   8      177.56      171.10     12.51 o 
   4  18   8      207.09      204.13      9.30 o 
   5  18   8        4.52       12.99      6.57 o 
   6  18   8        0.01       -3.47      5.52 o 
   7  18   8        6.74       -2.98      9.92 o 
  -8  19   8       14.17       12.83      5.90 o 
  -7  19   8       11.58        0.63      6.94 o 
  -6  19   8       11.44       22.81      7.01 o 
  -5  19   8       16.16       11.09      5.93 o 
  -4  19   8       45.05       38.65      6.05 o 
  -3  19   8        9.91       22.31      3.53 o 
  -2  19   8      542.46      514.98     13.00 o 
  -1  19   8       28.34       37.75      7.30 o 
   0  19   8       31.09       34.82      4.86 o 
   1  19   8     1991.33     1934.22     33.71 o 
   2  19   8      356.69      346.92     10.01 o 
   3  19   8      249.79      217.34     14.23 o 
   4  19   8       73.44       74.08      8.11 o 
   5  19   8       27.48       26.95      6.04 o 
   6  19   8        2.40        2.85      6.09 o 
   7  19   8        6.15        8.93     10.91 o 
  -8  20   8        3.33        8.93      7.94 o 
  -7  20   8       24.71       12.40      7.01 o 
  -6  20   8      220.68      240.45     13.33 o 
  -5  20   8      281.85      286.17     13.33 o 
  -4  20   8      106.64      120.77      6.78 o 
  -3  20   8      799.07      763.24     14.57 o 
  -2  20   8       85.06       80.27      5.95 o 
  -1  20   8       38.95       49.57      5.42 o 
   0  20   8       29.73       42.17      5.16 o 
   1  20   8      320.33      340.87     10.40 o 
   2  20   8        7.41       22.16      4.32 o 
   3  20   8        7.11        9.96      4.93 o 
   4  20   8       59.41       68.81      8.10 o 
   5  20   8       74.75       73.14      7.57 o 
   6  20   8        2.19       -3.90      5.84 o 
  -8  21   8      141.36      158.73     12.62 o 
  -7  21   8        6.33        2.26      7.42 o 
  -6  21   8      117.27      130.94     10.52 o 
  -5  21   8        8.86        9.96      5.60 o 
  -4  21   8        0.08       -3.50      5.23 o 
  -3  21   8      271.48      245.84     12.85 o 
  -2  21   8      348.68      333.62     10.36 o 
  -1  21   8      177.82      166.52      7.75 o 
   0  21   8       41.96       50.38      5.47 o 
   1  21   8      516.86      507.97     13.00 o 
   2  21   8      946.63      868.49     18.41 o 
   3  21   8        5.31       10.19      5.44 o 
   4  21   8       15.87       12.50      5.52 o 
   5  21   8        4.55        1.41      9.92 o 
   6  21   8       17.83       18.35      7.72 o 
  -8  22   8       54.75       47.31      8.75 o 
  -7  22   8       10.75       14.06      8.04 o 
  -6  22   8      134.07      130.69     11.22 o 
  -5  22   8       14.07       12.40      6.31 o 
  -4  22   8       55.02       50.76      7.72 o 
  -3  22   8      210.53      204.22      9.70 o 
  -2  22   8      372.02      365.17     10.63 o 
  -1  22   8      264.34      225.62     10.46 o 
   0  22   8       43.02       49.89      5.66 o 
   1  22   8       35.86       43.98      5.62 o 
   2  22   8       89.79       90.46      7.77 o 
   3  22   8      242.58      247.55     15.76 o 
   4  22   8       17.67       19.63      5.80 o 
   5  22   8        0.01        0.00      6.31 o 
   6  22   8        2.47       -0.33     17.36 o 
  -8  23   8        0.59        2.03      7.34 o 
  -7  23   8      132.80      136.32     12.26 o 
  -6  23   8       97.88      119.13     11.16 o 
  -5  23   8      230.23      243.76     17.36 o 
  -4  23   8        0.01        0.18      5.93 o 
  -3  23   8      166.00      135.70     10.52 o 
  -2  23   8       80.51      100.21      5.74 o 
  -1  23   8        0.25        0.40      5.23 o 
   0  23   8      567.24      572.84     14.12 o 
   1  23   8       53.31       58.11      5.74 o 
   2  23   8       19.89       24.23      5.67 o 
   3  23   8        3.46       15.20      6.09 o 
   4  23   8      176.55      175.58     21.33 o 
   5  23   8       22.70       26.53      8.33 o 
   6  23   8       19.21       22.81      9.12 o 
  -7  24   8       48.87       40.07     15.37 o 
  -6  24   8       68.13       73.40     11.90 o 
  -5  24   8      310.69      307.82     15.07 o 
  -4  24   8       78.30       57.35      7.05 o 
  -3  24   8      321.29      333.97     13.63 o 
  -2  24   8        5.98       -3.78      3.78 o 
  -1  24   8      103.00      108.06      6.71 o 
   0  24   8      130.65      158.23      8.15 o 
   1  24   8       72.50       65.69      6.66 o 
   2  24   8        1.23        4.78      6.04 o 
   3  24   8      221.70      243.48     11.19 o 
   4  24   8        0.09        4.72      6.72 o 
   5  24   8        1.09        4.99      7.02 o 
   6  24   8        3.25        6.45      8.43 o 
  -7  25   8        0.74       -9.92      9.92 o 
  -6  25   8        0.06       -5.11     16.37 o 
  -5  25   8       42.74       48.81      8.33 o 
  -4  25   8      109.87      150.77     15.87 o 
  -3  25   8      262.60      275.64     14.37 o 
  -2  25   8       12.72       19.63      4.88 o 
  -1  25   8       27.42       15.28      5.21 o 
   0  25   8       40.87       45.21      9.42 o 
   1  25   8       27.90       32.23      6.25 o 
   2  25   8      146.53      133.56      9.13 o 
   3  25   8       16.75       25.10      8.04 o 
   4  25   8       14.90       15.21      6.25 o 
   5  25   8        1.97        6.09      7.44 o 
   6  25   8       51.93       53.56     14.88 o 
  -7  26   8        0.02        0.50      7.72 o 
  -6  26   8       46.39       30.75      8.42 o 
  -5  26   8      293.75      295.96     15.38 o 
  -4  26   8      103.34      122.00     14.88 o 
  -3  26   8        2.88        3.29      6.64 o 
  -2  26   8       37.80       39.39      7.62 o 
  -1  26   8       25.47       19.45      4.83 o 
   0  26   8        7.45        4.01      4.94 o 
   1  26   8      177.14      177.06     11.92 o 
   2  26   8      267.98      255.67     14.17 o 
   3  26   8        4.85       -1.26      7.62 o 
   4  26   8        6.82       -1.98     10.91 o 
   5  26   8      183.56      166.88     18.85 o 
  -7  27   8       27.75       27.85      8.58 o 
  -6  27   8       61.78       51.52      9.45 o 
  -5  27   8        0.50       -4.96      6.31 o 
  -4  27   8       42.15       52.57     12.89 o 
  -3  27   8        3.43       11.90      9.41 o 
  -2  27   8      132.00      133.52     10.85 o 
  -1  27   8       52.04       58.18      5.87 o 
   0  27   8        5.77       10.94      5.33 o 
   1  27   8      110.68      129.34      8.96 o 
   2  27   8      229.66      232.09     10.30 o 
   3  27   8        4.40       -0.61      7.16 o 
   4  27   8       35.09       41.97      9.74 o 
   5  27   8        0.04        4.96     12.89 o 
  -6  28   8       73.88       69.43     14.88 o 
  -5  28   8       16.15        2.60      7.34 o 
  -4  28   8      189.97      167.63     17.85 o 
  -3  28   8       12.71       12.65      9.41 o 
  -2  28   8      124.58       99.19     14.88 o 
  -1  28   8       55.25       61.44      6.87 o 
   0  28   8        1.97        0.99      4.53 o 
   1  28   8        0.70       -0.93      5.46 o 
   2  28   8        0.01       -2.54      5.99 o 
   3  28   8      128.45      127.65      8.50 o 
   4  28   8        4.68        5.68      7.62 o 
   5  28   8        2.55        1.93      6.62 o 
  -6  29   8       25.49       21.78      8.04 o 
  -5  29   8        6.28       16.25      7.34 o 
  -4  29   8       80.99       85.30     13.89 o 
  -3  29   8        2.03       18.85     11.90 o 
  -2  29   8      508.79      469.16     26.78 o 
  -1  29   8        8.31        0.37      6.64 o 
   0  29   8        2.60        5.06      4.69 o 
   1  29   8       15.87       19.02      5.58 o 
   2  29   8        4.25       -5.31      5.31 o 
   3  29   8        4.14        4.83      6.44 o 
   4  29   8      128.84      140.31     12.62 o 
   5  29   8        0.01       -0.50      8.42 o 
  -6  30   8       35.77       18.85      9.12 o 
  -5  30   8        1.55        5.95     11.90 o 
  -4  30   8       53.14       29.76     12.89 o 
  -3  30   8       57.09       59.51     13.89 o 
  -2  30   8      109.70      138.86     16.86 o 
  -1  30   8       27.18       31.72      8.04 o 
   0  30   8      192.18      197.72     13.56 o 
   1  30   8        8.58       14.66      5.44 o 
   2  30   8       15.13       18.08      6.56 o 
   3  30   8        3.40       -0.80      6.62 o 
   4  30   8        5.24       11.78      8.33 o 
  -6  31   8        2.21       -0.99     10.91 o 
  -5  31   8        1.65       37.69     12.89 o 
  -4  31   8       18.95       10.91     10.91 o 
  -3  31   8        8.60        2.98     10.91 o 
  -2  31   8       12.53        9.92     10.91 o 
  -1  31   8       78.89       91.00     10.15 o 
   0  31   8      205.15      235.24     12.54 o 
   1  31   8       29.72       33.56      6.08 o 
   2  31   8       20.59       22.48      7.38 o 
   3  31   8        3.21       -2.28      6.62 o 
   4  31   8        0.71        5.46     19.34 o 
  -5  32   8      172.65      186.48     19.84 o 
  -4  32   8       24.91       50.59     13.89 o 
  -3  32   8        9.84       20.83     11.90 o 
  -2  32   8        3.26       -3.97      9.92 o 
  -1  32   8       14.27       31.54     10.15 o 
   0  32   8      180.86      221.95     10.58 o 
   1  32   8        5.72        9.53      6.09 o 
   2  32   8       29.49       35.60     10.26 o 
   3  32   8       12.35       16.57      7.24 o 
   4  32   8        5.50       -1.47      7.86 o 
  -5  33   8       19.70       33.70     12.89 o 
  -4  33   8        2.06       13.89     11.90 o 
  -3  33   8      177.74      203.34     20.83 o 
  -2  33   8        0.09        8.05      8.80 o 
  -1  33   8       62.26       58.89     18.35 o 
   0  33   8        0.22        2.98      5.90 o 
   1  33   8       28.01       18.99      7.33 o 
   2  33   8        2.40        6.12      8.04 o 
   3  33   8        4.90        9.92     12.89 o 
  -4  34   8       12.20        5.46     14.38 o 
  -3  34   8       31.12       38.72     10.24 o 
  -2  34   8       75.49       72.54     11.68 o 
  -1  34   8      204.65      224.74     16.38 o 
   0  34   8       16.70       18.66      7.08 o 
   1  34   8       17.97       21.21      6.82 o 
   2  34   8        2.98       -1.84     10.91 o 
   3  34   8       34.54       33.72     13.89 o 
  -4  35   8        3.87        6.94      9.12 o 
  -3  35   8        7.69        7.97      9.74 o 
  -2  35   8        5.20        7.78      9.04 o 
  -1  35   8        1.11       12.31      7.27 o 
   0  35   8        0.60        1.16      5.98 o 
   1  35   8       88.82       86.84      9.63 o 
   2  35   8       26.64       32.73     10.24 o 
  -3  36   8       68.41       78.64     28.76 o 
  -2  36   8       94.29       91.68     27.22 o 
  -1  36   8       51.49       82.54     11.92 o 
   0  36   8      120.13      122.92     11.06 o 
   1  36   8        9.46       10.71     15.87 o 
   2  36   8        1.24       -5.48      8.58 o 
  -2  37   8        0.35        5.06     11.41 o 
  -1  37   8       85.76       94.58     20.83 o 
   0  37   8       87.77      108.44     12.57 o 
   1  37   8       87.60      114.43     20.33 o 
  -1  38   8       10.63       12.71      9.32 o 
  -9   0   9      116.61      152.64     12.26 o 
  -7   0   9       89.44      124.27      9.82 o 
  -5   0   9        0.57        0.99      4.96 o 
  -3   0   9     1130.78     1113.66     29.10 o 
  -1   0   9       97.55       70.77      7.72 o 
   1   0   9      296.70      305.01     19.84 o 
   3   0   9       27.86        6.94      7.94 o 
   5   0   9      538.86      507.75     24.80 o 
   7   0   9        7.54       26.78     10.91 o 
  -9   1   9        3.77       29.55      5.81 o 
  -8   1   9        0.93        0.25      4.46 o 
  -7   1   9       74.97       89.15      6.18 o 
  -6   1   9       40.94       41.34      5.44 o 
  -5   1   9      200.95      208.18     10.08 o 
  -4   1   9     1289.17     1238.02     19.41 o 
  -3   1   9      318.11      317.29      9.61 o 
  -2   1   9     1353.43     1235.94     21.37 o 
  -1   1   9        1.43       -3.47      3.47 o 
   0   1   9      164.59      151.10      6.68 o 
   1   1   9        0.23       -3.42      3.42 o 
   2   1   9      734.43      690.04     14.74 o 
   3   1   9        4.11        3.77     10.41 o 
   4   1   9       40.27       34.83      7.01 o 
   5   1   9       15.69       26.75      6.31 o 
   6   1   9       10.99       26.50      7.34 o 
   7   1   9       35.39       60.62      8.75 o 
  -9   2   9      239.76      266.06     11.83 o 
  -8   2   9       73.02       88.14      6.68 o 
  -7   2   9       10.09        8.75      4.19 o 
  -6   2   9       29.96       23.99      5.09 o 
  -5   2   9        1.98       -3.79      3.79 o 
  -4   2   9       76.11       70.66      4.23 o 
  -3   2   9        0.05       -3.50      3.50 o 
  -2   2   9        3.44        6.32      5.54 o 
  -1   2   9     1011.27      937.72     22.19 o 
   0   2   9      404.82      425.23     11.31 o 
   1   2   9        5.60       -3.28      3.28 o 
   2   2   9       15.64       14.01      3.92 o 
   3   2   9      191.60      167.78     10.52 o 
   4   2   9       14.00       10.39      9.92 o 
   5   2   9      118.39      105.29      9.12 o 
   6   2   9       11.25        8.43      6.31 o 
   7   2   9       99.70      130.93     11.22 o 
  -9   3   9        0.66       16.80      6.09 o 
  -8   3   9      439.66      443.41     24.32 o 
  -7   3   9       71.03       75.61      6.66 o 
  -6   3   9       22.06        8.39      4.36 o 
  -5   3   9      178.72      185.82      7.88 o 
  -4   3   9     1291.36     1156.04     21.50 o 
  -3   3   9        6.98        6.36      2.59 o 
  -2   3   9      417.66      384.31     10.51 o 
  -1   3   9      127.22      146.51      6.56 o 
   0   3   9        3.76       11.22      3.82 o 
   1   3   9       28.71       22.83      4.19 o 
   2   3   9      299.54      281.08      9.91 o 
   3   3   9        0.97       -1.12      5.23 o 
   4   3   9      203.61      186.94     11.56 o 
   5   3   9      102.18      100.54      8.75 o 
   6   3   9        0.76        2.80      5.93 o 
   7   3   9       17.61       38.77     14.88 o 
  -9   4   9        9.62       12.53      6.25 o 
  -8   4   9       15.21       35.25      9.71 o 
  -7   4   9        0.48        4.75      4.88 o 
  -6   4   9       25.10        9.20      4.62 o 
  -5   4   9       61.47       58.62      5.58 o 
  -4   4   9      165.55      204.08      9.79 o 
  -3   4   9      172.15      171.66      7.01 o 
  -2   4   9      104.42       97.74      5.66 o 
  -1   4   9      570.10      578.51     12.89 o 
   0   4   9      321.95      292.02      8.67 o 
   1   4   9      300.85      274.09      8.41 o 
   2   4   9        0.11       -4.01      4.01 o 
   3   4   9       49.96       53.58      7.72 o 
   4   4   9       86.49       81.57      9.92 o 
   5   4   9       10.29       12.54      5.93 o 
   6   4   9       15.65       21.33      8.43 o 
   7   4   9        0.14       11.95      9.42 o 
  -9   5   9        0.30       -2.31      7.33 o 
  -8   5   9      152.07      183.34     10.28 o 
  -7   5   9       64.64       56.94      6.47 o 
  -6   5   9        4.80       -6.55      6.55 o 
  -5   5   9      234.73      218.35     17.04 o 
  -4   5   9     1510.04     1614.01     26.23 o 
  -3   5   9      129.65      121.87      8.44 o 
  -2   5   9     2804.68     2670.92     37.63 o 
  -1   5   9       30.40       27.32      4.08 o 
   0   5   9       59.30       45.18      4.57 o 
   1   5   9       30.86       40.19      4.42 o 
   2   5   9       31.80       30.23      4.42 o 
   3   5   9        0.08        2.54      5.48 o 
   4   5   9       13.39       18.35      6.45 o 
   5   5   9       13.11       12.22      6.64 o 
   6   5   9       38.99       67.04      8.42 o 
   7   5   9        2.03       -7.78     15.87 o 
  -9   6   9        0.15       -5.33      7.10 o 
  -8   6   9       47.33       59.99      6.96 o 
  -7   6   9       49.36       37.86      5.90 o 
  -6   6   9       13.17        5.44      9.01 o 
  -5   6   9       66.34       63.81      5.67 o 
  -4   6   9       73.99       75.72      4.33 o 
  -3   6   9     1651.74     1578.39     23.70 o 
  -2   6   9        0.75       21.05      7.06 o 
  -1   6   9      344.29      379.78      9.84 o 
   0   6   9        4.25       18.09      4.32 o 
   1   6   9      396.70      365.22      9.92 o 
   2   6   9       48.71       38.44      4.42 o 
   3   6   9        4.36        4.96      7.94 o 
   4   6   9       59.81       57.08      7.34 o 
   5   6   9       83.78       91.96     11.90 o 
   6   6   9       50.04       41.87      7.72 o 
   7   6   9       19.11        7.94      7.72 o 
  -9   7   9        0.16       16.34      6.66 o 
  -8   7   9       20.15       24.99      6.25 o 
  -7   7   9        3.48        5.45      6.43 o 
  -6   7   9        0.41       -4.20      4.20 o 
  -5   7   9       40.73       40.84      5.18 o 
  -4   7   9       18.00       11.43      3.71 o 
  -3   7   9      324.11      351.41      7.92 o 
  -2   7   9      530.44      498.41      9.73 o 
  -1   7   9       77.66       78.47      5.57 o 
   0   7   9     1014.10     1009.01     19.34 o 
   1   7   9        2.28       11.02      5.44 o 
   2   7   9      165.75      155.99      6.81 o 
   3   7   9      392.47      391.09     15.38 o 
   4   7   9       16.87       18.69      6.64 o 
   5   7   9       11.66       19.84      7.01 o 
   6   7   9        8.05       17.33      6.64 o 
   7   7   9       35.47       44.27     19.84 o 
  -9   8   9      491.63      518.22     18.78 o 
  -8   8   9        1.46       -1.44      5.33 o 
  -7   8   9       26.23       24.42      5.67 o 
  -6   8   9       19.72       16.40      5.21 o 
  -5   8   9      426.85      404.73     12.34 o 
  -4   8   9        0.08       -5.08      6.30 o 
  -3   8   9      898.06      879.97     14.92 o 
  -2   8   9      178.44      177.50      5.52 o 
  -1   8   9      483.10      442.20     12.39 o 
   0   8   9      943.27      861.10     17.23 o 
   1   8   9       24.28       28.23      4.32 o 
   2   8   9        3.92        6.05      3.82 o 
   3   8   9      564.20      525.69     18.24 o 
   4   8   9       22.81       26.64      6.64 o 
   5   8   9      241.84      240.22     13.27 o 
   6   8   9       18.68       19.99      6.91 o 
   7   8   9       69.32       69.83      9.45 o 
  -9   9   9        0.57       17.26      6.62 o 
  -8   9   9        0.05        1.56      5.52 o 
  -7   9   9      124.93      112.81      8.12 o 
  -6   9   9       94.93       85.16      8.15 o 
  -5   9   9       71.31       97.51     10.94 o 
  -4   9   9       16.83        7.73      3.78 o 
  -3   9   9      147.07      137.01      5.02 o 
  -2   9   9       54.90       61.15      3.93 o 
  -1   9   9      653.71      615.42     11.78 o 
   0   9   9      371.15      414.21     10.85 o 
   1   9   9       89.33       83.61      5.79 o 
   2   9   9       50.37       47.46      4.96 o 
   3   9   9       15.46       19.84      7.01 o 
   4   9   9       86.57       80.99      8.42 o 
   5   9   9      199.12      207.55     12.62 o 
   6   9   9       26.58       34.62      7.62 o 
   7   9   9        6.26       10.16      7.34 o 
  -9  10   9       17.77       24.46      7.05 o 
  -8  10   9        9.24       17.10      6.25 o 
  -7  10   9      169.93      174.20      9.53 o 
  -6  10   9        1.92        5.18      5.90 o 
  -5  10   9      215.61      198.06      8.88 o 
  -4  10   9      369.44      323.90     15.48 o 
  -3  10   9      421.19      408.30      8.89 o 
  -2  10   9      454.61      465.54      9.83 o 
  -1  10   9      584.05      604.84     11.32 o 
   0  10   9      410.54      384.11     11.17 o 
   1  10   9       89.88       81.58      6.23 o 
   2  10   9      103.71      109.15      6.73 o 
   3  10   9      191.81      193.29     11.92 o 
   4  10   9       74.05       85.19      9.45 o 
   5  10   9        6.39       26.78      7.72 o 
   6  10   9        0.21       -3.97      7.01 o 
   7  10   9        1.37      -12.89     16.86 o 
  -9  11   9       35.40       26.28      7.40 o 
  -8  11   9       22.51       30.25      6.66 o 
  -7  11   9      107.78      120.56      8.93 o 
  -6  11   9       53.64       58.18      6.56 o 
  -5  11   9      166.51      135.90      8.12 o 
  -4  11   9      114.55      114.63      7.40 o 
  -3  11   9        7.03       11.71      2.91 o 
  -2  11   9       70.20       80.12      4.32 o 
  -1  11   9        3.46        8.45      3.40 o 
   0  11   9      349.11      326.01     15.32 o 
   1  11   9       14.18       13.78      4.03 o 
   2  11   9        2.33        5.40      3.95 o 
   3  11   9       25.62       33.33      7.34 o 
   4  11   9        3.77       11.28      6.94 o 
   5  11   9       24.79       28.76      7.72 o 
   6  11   9        6.14       21.91      8.04 o 
   7  11   9        7.39        4.96      7.72 o 
  -8  12   9      170.44      173.94     12.01 o 
  -7  12   9       24.32       32.63      6.38 o 
  -6  12   9        8.35        9.78      5.21 o 
  -5  12   9        4.37       14.09      8.68 o 
  -4  12   9      999.56     1010.69     20.76 o 
  -3  12   9       19.11       13.32      3.11 o 
  -2  12   9       85.54       85.76      4.67 o 
  -1  12   9      599.73      539.71     12.89 o 
   0  12   9      149.03      141.05      6.92 o 
   1  12   9       63.30       64.07      5.42 o 
   2  12   9       13.45       18.54      5.26 o 
   3  12   9      120.42      124.35      9.92 o 
   4  12   9       26.33       36.86      7.94 o 
   5  12   9        1.24       13.98      8.43 o 
   6  12   9      177.14      169.91     17.36 o 
   7  12   9        0.08       13.39     11.41 o 
  -8  13   9      131.51      149.71     10.22 o 
  -7  13   9       55.18       48.18      6.96 o 
  -6  13   9        1.33       -0.89      4.62 o 
  -5  13   9       13.54       15.85      5.21 o 
  -4  13   9      414.77      452.30     12.88 o 
  -3  13   9      117.75      100.85      5.15 o 
  -2  13   9       28.17       32.72      6.06 o 
  -1  13   9      334.03      304.78      9.01 o 
   0  13   9       72.54       76.49      5.59 o 
   1  13   9      112.74      109.34      6.68 o 
   2  13   9       64.66       59.08      6.66 o 
   3  13   9      327.73      327.27     27.28 o 
   4  13   9      312.23      308.09     18.35 o 
   5  13   9       10.26        1.20      6.64 o 
   6  13   9       24.89       32.30      8.42 o 
   7  13   9       22.45       20.83      8.42 o 
  -8  14   9       35.77       52.31      9.12 o 
  -7  14   9       39.72       49.51      9.80 o 
  -6  14   9        0.00       -0.07      4.88 o 
  -5  14   9      162.14      183.51     12.63 o 
  -4  14   9       52.36       59.38      5.25 o 
  -3  14   9      176.10      177.53      6.36 o 
  -2  14   9       14.04       13.53      3.26 o 
  -1  14   9      140.05      128.85      6.52 o 
   0  14   9      419.16      366.55     10.03 o 
   1  14   9        0.30        0.23      4.01 o 
   2  14   9      145.35      166.36     15.83 o 
   3  14   9      416.42      435.23     27.77 o 
   4  14   9      141.34      136.79     10.52 o 
   5  14   9       23.18       15.16      7.34 o 
   6  14   9       27.80       33.18      9.92 o 
  -8  15   9       31.79       38.25      8.42 o 
  -7  15   9       50.39       49.66      7.40 o 
  -6  15   9       20.06       13.77      7.98 o 
  -5  15   9      493.61      513.51     15.38 o 
  -4  15   9       27.68       32.49      6.66 o 
  -3  15   9       19.59       21.31      3.67 o 
  -2  15   9      362.07      376.65      9.69 o 
  -1  15   9      399.92      359.31     10.19 o 
   0  15   9      349.12      350.98      9.87 o 
   1  15   9      395.78      358.09     10.40 o 
   2  15   9       60.48       63.33      6.66 o 
   3  15   9      125.01      139.76     10.85 o 
   4  15   9        9.50       14.64      7.34 o 
   5  15   9       77.85       76.40      9.45 o 
   6  15   9        1.91        5.46      7.72 o 
  -8  16   9       10.03        7.14      7.94 o 
  -7  16   9       33.20       50.35     13.89 o 
  -6  16   9        0.46        1.17      5.93 o 
  -5  16   9       69.53       88.47      7.43 o 
  -4  16   9      138.86      126.90     12.17 o 
  -3  16   9      241.63      252.54      7.53 o 
  -2  16   9       57.19       52.82      5.16 o 
  -1  16   9       31.83       32.71      4.61 o 
   0  16   9       20.87       23.04      4.49 o 
   1  16   9        4.63       12.91      4.36 o 
   2  16   9        0.00       15.34      5.52 o 
   3  16   9      191.30      185.62     12.62 o 
   4  16   9        0.41       13.14      6.91 o 
   5  16   9       18.51       31.74      8.42 o 
   6  16   9       48.65       59.72     10.15 o 
  -8  17   9        0.09       15.98      6.82 o 
  -7  17   9      383.15      426.22     20.97 o 
  -6  17   9        1.90        9.60      7.56 o 
  -5  17   9       77.07       89.21      8.00 o 
  -4  17   9        2.92       11.94     22.78 o 
  -3  17   9      632.60      603.65     12.56 o 
  -2  17   9        0.76        5.28      4.42 o 
  -1  17   9       80.05       82.96      6.08 o 
   0  17   9        2.44        6.28      4.32 o 
   1  17   9        2.75        0.32      4.03 o 
   2  17   9      310.49      288.13     11.80 o 
   3  17   9        5.30        6.94      6.31 o 
   4  17   9       30.50       59.51     12.89 o 
   5  17   9       30.95       27.28      7.72 o 
   6  17   9        0.92        7.18      7.34 o 
  -8  18   9      213.54      228.87     14.73 o 
  -7  18   9       42.46       60.22      7.40 o 
  -6  18   9       26.39       22.05      6.25 o 
  -5  18   9       63.94       56.15      8.33 o 
  -4  18   9       99.41      111.34      7.98 o 
  -3  18   9      415.46      437.46     12.08 o 
  -2  18   9      368.41      311.57     10.00 o 
  -1  18   9       13.05       32.48      4.92 o 
   0  18   9      120.69      111.66      6.92 o 
   1  18   9      199.50      217.39      8.79 o 
   2  18   9      131.78      118.43      7.98 o 
   3  18   9       15.84       19.37      7.34 o 
   4  18   9       23.80       23.19      7.34 o 
   5  18   9        5.04        5.46      8.43 o 
   6  18   9       51.76       69.25     10.85 o 
  -8  19   9       46.24       53.63      9.82 o 
  -7  19   9        4.11        3.92     15.37 o 
  -6  19   9       23.53       27.08      8.93 o 
  -5  19   9        8.56        5.67      5.52 o 
  -4  19   9        0.61        4.32      5.69 o 
  -3  19   9      333.64      327.91     10.30 o 
  -2  19   9       53.41       58.01      5.65 o 
  -1  19   9      518.75      522.08     13.50 o 
   0  19   9      320.35      308.67     10.24 o 
   1  19   9      140.11      138.05      7.53 o 
   2  19   9       48.37       39.15      6.25 o 
   3  19   9      285.75      276.74     15.07 o 
   4  19   9       51.12       63.25     12.89 o 
   5  19   9        5.85       10.91     10.91 o 
   6  19   9        1.80        2.98      9.92 o 
  -7  20   9        3.66       19.84      7.72 o 
  -6  20   9      441.01      414.46     17.87 o 
  -5  20   9        1.60        0.76      5.93 o 
  -4  20   9      371.78      387.18     13.31 o 
  -3  20   9       29.54       35.20      5.12 o 
  -2  20   9      296.16      303.89     11.61 o 
  -1  20   9      268.71      282.16      9.66 o 
   0  20   9     1158.66     1088.01     21.93 o 
   1  20   9       26.23       26.18      5.07 o 
   2  20   9       60.98       64.13      7.00 o 
   3  20   9       56.81       79.82      9.45 o 
   4  20   9       90.56      118.04     26.78 o 
   5  20   9        0.01        5.95      9.92 o 
   6  20   9        0.29       -4.96      8.42 o 
  -7  21   9       13.41       21.16      6.87 o 
  -6  21   9        1.11       -0.28      7.34 o 
  -5  21   9       32.01       37.72      7.62 o 
  -4  21   9       46.87       55.48      8.04 o 
  -3  21   9      114.97      119.03     10.85 o 
  -2  21   9       14.29       26.12      5.15 o 
  -1  21   9      536.50      520.06     13.72 o 
   0  21   9       78.93       75.40      6.28 o 
   1  21   9       26.02       12.80      5.90 o 
   2  21   9        0.59        8.77      6.64 o 
   3  21   9      357.84      361.93     16.79 o 
   4  21   9       19.21       26.58      8.75 o 
   5  21   9       21.31       33.58      9.45 o 
   6  21   9        1.30       -8.42      8.42 o 
  -7  22   9       82.60       75.38     14.88 o 
  -6  22   9       44.80       51.12      7.05 o 
  -5  22   9      280.19      290.97     14.97 o 
  -4  22   9       13.68       16.32      6.91 o 
  -3  22   9      113.44      116.64     11.55 o 
  -2  22   9       35.71       48.65      9.11 o 
  -1  22   9       16.04       25.18      5.19 o 
   0  22   9      161.83      161.95      9.85 o 
   1  22   9       34.04       16.69      6.50 o 
   2  22   9        7.47        9.92     10.91 o 
   3  22   9        0.00        9.79      8.04 o 
   4  22   9        0.03       10.91     11.90 o 
   5  22   9        0.11       21.33      9.12 o 
  -7  23   9       42.91       55.40      9.92 o 
  -6  23   9        0.92       -1.76      5.67 o 
  -5  23   9       94.44      112.55     10.85 o 
  -4  23   9      229.65      226.43     13.27 o 
  -3  23   9      228.43      250.39     14.86 o 
  -2  23   9      169.24      171.42     13.37 o 
  -1  23   9      124.04      108.31      7.25 o 
   0  23   9       32.43       44.30      6.82 o 
   1  23   9        1.11        0.41      6.22 o 
   2  23   9       79.59       72.19      9.74 o 
   3  23   9      103.97      100.18     14.88 o 
   4  23   9      116.87      120.60     11.86 o 
   5  23   9      132.38      161.71     13.56 o 
  -7  24   9       21.54        7.20      8.04 o 
  -6  24   9        9.76        9.92     11.90 o 
  -5  24   9        0.06       -8.93      9.92 o 
  -4  24   9       10.94       -2.98     10.91 o 
  -3  24   9       97.88      111.85      9.13 o 
  -2  24   9      228.73      225.46      8.29 o 
  -1  24   9       59.73       72.49      9.12 o 
   0  24   9        2.17        0.53      7.14 o 
   1  24   9      121.91      111.09     10.85 o 
   2  24   9        0.55       -1.98     10.91 o 
   3  24   9       35.77       43.04      7.54 o 
   4  24   9       67.05       55.55     12.89 o 
   5  24   9       58.08       95.22     16.86 o 
  -6  25   9       20.78       20.83     11.44 o 
  -5  25   9      175.82      176.19     13.89 o 
  -4  25   9       16.36        7.94      7.01 o 
  -3  25   9       71.38       72.61     32.73 o 
  -2  25   9       79.42       83.07     10.15 o 
  -1  25   9      110.65      128.88      7.56 o 
   0  25   9       15.01       16.86      6.30 o 
   1  25   9       43.48       31.18     14.88 o 
   2  25   9       42.65       44.08      8.75 o 
   3  25   9       49.05       67.84     10.15 o 
   4  25   9       48.45       56.18     10.52 o 
   5  25   9        3.05        9.92     12.89 o 
  -6  26   9       59.24       58.14      9.45 o 
  -5  26   9       87.91       79.35     14.88 o 
  -4  26   9       19.58       27.91      8.33 o 
  -3  26   9       21.60       21.99      6.47 o 
  -2  26   9      245.17      243.36     14.37 o 
  -1  26   9       26.86       29.66      5.41 o 
   0  26   9       87.14       88.93      7.18 o 
   1  26   9       13.08       13.89      7.01 o 
   2  26   9        0.89        0.99      9.92 o 
   3  26   9       25.44       29.07     10.01 o 
   4  26   9       80.11       70.42     14.88 o 
  -6  27   9       17.26       32.73     12.89 o 
  -5  27   9        0.41       -5.75      6.91 o 
  -4  27   9      134.69      152.66     12.26 o 
  -3  27   9        3.31       -4.96     10.91 o 
  -2  27   9       42.48       43.50      9.42 o 
  -1  27   9      213.42      225.36     11.27 o 
   0  27   9       77.32       70.88      8.31 o 
   1  27   9        0.80        2.83      7.44 o 
   2  27   9        0.07       -6.94     10.91 o 
   3  27   9        5.99       -6.61      9.92 o 
   4  27   9       71.74      119.03     16.86 o 
  -6  28   9        0.16       -9.92      9.92 o 
  -5  28   9        4.60        3.97      7.01 o 
  -4  28   9       46.80       37.99      9.59 o 
  -3  28   9       51.79       85.30     14.88 o 
  -2  28   9       76.83       77.16     24.80 o 
  -1  28   9      136.80      140.42      8.21 o 
   0  28   9        1.71        3.15      5.52 o 
   1  28   9       28.32       43.67      7.05 o 
   2  28   9        3.09        3.76      8.43 o 
   3  28   9       36.96       27.99      9.29 o 
   4  28   9       32.69       31.15      9.45 o 
  -5  29   9      215.41      217.22     21.82 o 
  -4  29   9       26.33       25.22     12.89 o 
  -3  29   9       95.79      104.15     15.87 o 
  -2  29   9      166.63      199.75     87.29 o 
  -1  29   9       52.41       42.09      6.62 o 
   0  29   9        0.37       -1.95      5.52 o 
   1  29   9       97.57      103.22      8.96 o 
   2  29   9      139.60      170.24     11.74 o 
   3  29   9        0.03       -7.62      7.62 o 
   4  29   9        8.24       16.70      7.24 o 
  -5  30   9        3.15        5.99      8.33 o 
  -4  30   9       27.72       17.85     11.90 o 
  -3  30   9        0.94       -3.97     10.91 o 
  -2  30   9      158.67      183.50     20.83 o 
  -1  30   9       19.77       22.21      8.04 o 
   0  30   9       22.85       18.85      6.30 o 
   1  30   9       19.74       24.51      6.33 o 
   2  30   9       33.31       42.87      8.37 o 
   3  30   9       59.67       45.04     10.01 o 
  -5  31   9       21.41       31.84      9.12 o 
  -4  31   9        6.89       -3.97     10.91 o 
  -3  31   9       19.87       19.84     11.90 o 
  -2  31   9       19.36       23.81     13.89 o 
  -1  31   9      144.24      208.30     20.83 o 
   0  31   9       20.30       19.25      7.39 o 
   1  31   9        0.02       -2.10      9.02 o 
   2  31   9      123.43      141.62     13.14 o 
   3  31   9       10.91       15.35      7.76 o 
  -4  32   9       86.06       95.22     16.86 o 
  -3  32   9      177.98      180.52     20.83 o 
  -2  32   9       75.43       91.25     16.86 o 
  -1  32   9       63.67       73.40     14.88 o 
   0  32   9        3.60        1.97      7.48 o 
   1  32   9        1.53       -0.18      5.70 o 
   2  32   9       11.75       21.33      6.78 o 
  -4  33   9       10.94       18.85     12.89 o 
  -3  33   9       47.93       44.63     13.89 o 
  -2  33   9       69.99       80.04     22.81 o 
  -1  33   9       20.92       36.70     13.89 o 
   0  33   9        0.11        3.02      7.26 o 
   1  33   9        2.81        7.94      8.25 o 
   2  33   9        2.63       -6.82      6.82 o 
  -3  34   9      210.29      246.98     23.81 o 
  -2  34   9        9.96       40.67     16.37 o 
  -1  34   9       45.65       44.18     11.43 o 
   0  34   9        0.17        6.65      6.22 o 
   1  34   9       36.88       48.25     10.24 o 
  -2  35   9       59.58       77.92     12.57 o 
  -1  35   9        3.38       -3.29      8.75 o 
   0  35   9       10.70       14.88      9.29 o 
  -8   0  10      100.85      107.63     14.38 o 
  -6   0  10       81.68       83.32     12.89 o 
  -4   0  10      116.65       78.52     18.85 o 
  -2   0  10      463.86      466.97     40.62 o 
   0   0  10     2912.90     2800.86    128.45 o 
   2   0  10      120.31      120.74     17.85 o 
   4   0  10       95.77       96.21     13.89 o 
   6   0  10       39.18       37.69     11.90 o 
  -8   1  10       11.97       13.14      6.42 o 
  -7   1  10       12.97        0.69      5.26 o 
  -6   1  10       90.45       96.54     10.83 o 
  -5   1  10        5.16        1.74      5.94 o 
  -4   1  10       33.28       40.03      7.01 o 
  -3   1  10       23.69       12.26      3.73 o 
  -2   1  10       58.65       61.73      5.18 o 
  -1   1  10       43.95       56.11      5.29 o 
   0   1  10      981.41     1019.23     20.08 o 
   1   1  10       21.11       13.25      4.42 o 
   2   1  10        5.21       -1.91      4.75 o 
   3   1  10        3.84       -7.94      7.94 o 
   4   1  10        0.00        2.16      5.93 o 
   5   1  10       19.61       19.84      7.72 o 
   6   1  10       18.43        6.94      7.72 o 
  -8   2  10        4.83       13.24      6.25 o 
  -7   2  10       52.82       63.51      6.96 o 
  -6   2  10      372.44      377.13     12.49 o 
  -5   2  10        0.88       -4.46      8.43 o 
  -4   2  10       11.41       13.54      6.37 o 
  -3   2  10      169.04      155.92      6.65 o 
  -2   2  10      215.95      237.88      9.78 o 
  -1   2  10       73.32       91.94      6.06 o 
   0   2  10       12.49       36.15      5.19 o 
   1   2  10       39.76       22.92      4.57 o 
   2   2  10      105.61       94.37      7.40 o 
   3   2  10       74.96       61.90      8.42 o 
   4   2  10      141.20      131.30     10.52 o 
   5   2  10       15.07       24.94      7.44 o 
   6   2  10       11.65       17.72      8.04 o 
  -8   3  10       92.02      103.69      8.73 o 
  -7   3  10      248.16      236.23     10.94 o 
  -6   3  10       21.00       42.57      7.27 o 
  -5   3  10      202.52      193.43     11.90 o 
  -4   3  10      270.18      292.65     27.83 o 
  -3   3  10       99.58       82.05      9.02 o 
  -2   3  10      213.16      200.40      7.63 o 
  -1   3  10      278.75      282.22      9.16 o 
   0   3  10       66.40       78.56      6.18 o 
   1   3  10        5.91        1.05      4.19 o 
   2   3  10       50.77       44.27      5.67 o 
   3   3  10       12.62       13.39      7.01 o 
   4   3  10       13.48        3.86     14.38 o 
   5   3  10       26.82       20.47      7.62 o 
   6   3  10       62.46       66.52      9.82 o 
  -8   4  10        0.20       15.45      6.25 o 
  -7   4  10      121.72      116.27     10.00 o 
  -6   4  10       17.76       14.31      4.90 o 
  -5   4  10      185.40      163.05     11.56 o 
  -4   4  10      137.83       96.88     17.47 o 
  -3   4  10        0.30       -0.04      3.50 o 
  -2   4  10      335.48      357.50     10.16 o 
  -1   4  10      529.10      553.11     13.26 o 
   0   4  10       39.11       23.73      4.69 o 
   1   4  10      112.58      128.44      7.06 o 
   2   4  10        0.00       -2.42      4.67 o 
   3   4  10      121.56      115.14      9.82 o 
   4   4  10        8.27        6.16      6.64 o 
   5   4  10        6.30        7.64     12.89 o 
   6   4  10       17.36       26.82      8.04 o 
  -8   5  10       24.66       36.13      6.74 o 
  -7   5  10        0.42        7.90      7.01 o 
  -6   5  10       99.59      131.48      8.12 o 
  -5   5  10      275.63      320.39     14.73 o 
  -4   5  10        0.12        8.45      7.60 o 
  -3   5  10       17.27       13.14      3.95 o 
  -2   5  10       90.57       78.00      7.48 o 
  -1   5  10     1114.74     1090.00     20.42 o 
   0   5  10      343.89      317.48     14.05 o 
   1   5  10      129.02      102.95      6.42 o 
   2   5  10      142.93      130.33      8.20 o 
   3   5  10       30.27       14.38      6.31 o 
   4   5  10        4.40       -0.18     11.41 o 
   5   5  10       54.27       61.89     11.90 o 
   6   5  10      102.29      109.42     24.30 o 
  -8   6  10      183.44      193.75     11.00 o 
  -7   6  10      253.34      275.59     20.30 o 
  -6   6  10       44.24       41.37      6.12 o 
  -5   6  10       42.87       37.73      7.34 o 
  -4   6  10      287.51      226.90     11.90 o 
  -3   6  10      117.23       96.35      6.06 o 
  -2   6  10      104.95       99.16      6.45 o 
  -1   6  10        3.66       21.39      4.33 o 
   0   6  10      494.25      501.84     12.63 o 
   1   6  10      403.39      389.66     10.78 o 
   2   6  10        0.34        5.88      4.62 o 
   3   6  10      132.48      120.55     10.15 o 
   4   6  10        8.04        3.47     13.39 o 
   5   6  10        6.39       11.90      7.01 o 
   6   6  10       58.49       54.76      9.45 o 
  -8   7  10       85.97       91.61      8.93 o 
  -7   7  10      108.19      141.30     11.58 o 
  -6   7  10       26.38       30.21      5.84 o 
  -5   7  10       77.66       76.88      6.68 o 
  -4   7  10      205.86      201.64     17.70 o 
  -3   7  10       88.81       88.19      5.70 o 
  -2   7  10       29.28       23.62      4.32 o 
  -1   7  10      283.49      280.94      8.96 o 
   0   7  10     1471.35     1436.08     41.35 o 
   1   7  10      424.68      383.22     10.91 o 
   2   7  10      254.87      277.01     10.85 o 
   3   7  10        4.04        4.46      6.31 o 
   4   7  10       18.55       37.72      8.04 o 
   5   7  10       25.38       27.44     12.89 o 
   6   7  10        8.36       -6.45      7.01 o 
  -8   8  10       13.44        8.48      6.09 o 
  -7   8  10      149.38      178.51     16.36 o 
  -6   8  10      365.27      382.54     15.59 o 
  -5   8  10        1.63       -3.56      4.43 o 
  -4   8  10       50.45       52.65      8.42 o 
  -3   8  10      131.58      116.18      6.48 o 
  -2   8  10      205.80      189.87      7.84 o 
  -1   8  10      306.56      294.00     18.39 o 
   0   8  10      248.90      269.17     10.45 o 
   1   8  10        2.37        6.48      4.19 o 
   2   8  10      386.98      393.59     15.15 o 
   3   8  10      260.54      263.15     17.85 o 
   4   8  10       97.97      114.67     10.52 o 
   5   8  10       11.32       14.45      7.34 o 
   6   8  10        9.69        2.58      6.91 o 
  -8   9  10        1.20       -5.81      6.09 o 
  -7   9  10       37.39       65.06      7.66 o 
  -6   9  10       63.31       74.08      7.08 o 
  -5   9  10        9.09        3.83      4.80 o 
  -4   9  10      279.07      244.94     13.33 o 
  -3   9  10       18.71       23.10      5.62 o 
  -2   9  10      124.71      113.28      6.32 o 
  -1   9  10       81.01      107.30      6.66 o 
   0   9  10      120.56      116.02      7.73 o 
   1   9  10       82.15       83.18      6.16 o 
   2   9  10        0.28       14.22      8.10 o 
   3   9  10        4.82       14.25      6.94 o 
   4   9  10       25.11       31.01      7.34 o 
   5   9  10       11.98       20.83      7.01 o 
   6   9  10      105.20      109.12     11.22 o 
  -8  10  10        4.28       -1.98      6.04 o 
  -7  10  10      365.55      368.96     13.54 o 
  -6  10  10      134.21      159.53      9.46 o 
  -5  10  10       38.31       52.29      6.25 o 
  -4  10  10      292.72      270.44     23.76 o 
  -3  10  10       13.57        8.18      3.99 o 
  -2  10  10        1.42       -3.43      3.77 o 
  -1  10  10      333.77      289.87      9.54 o 
   0  10  10       21.88        2.41      5.32 o 
   1  10  10       19.62       11.02      4.38 o 
   2  10  10      399.43      386.21     12.97 o 
   3  10  10      231.09      243.50     13.33 o 
   4  10  10        3.20       17.00      7.34 o 
   5  10  10      114.80      117.42     10.85 o 
   6  10  10       17.26        9.38      7.62 o 
  -8  11  10       15.52       20.06      6.82 o 
  -7  11  10        8.58       21.70      6.56 o 
  -6  11  10        1.62        5.54      4.93 o 
  -5  11  10      352.41      371.86     12.54 o 
  -4  11  10       19.74       26.03     23.20 o 
  -3  11  10      218.60      189.06     11.76 o 
  -2  11  10        1.65       -2.12      3.80 o 
  -1  11  10        9.64       14.86      4.35 o 
   0  11  10      276.83      259.26     10.16 o 
   1  11  10       43.15       47.43      5.42 o 
   2  11  10       10.97       23.12      5.90 o 
   3  11  10        9.58       11.22      6.64 o 
   4  11  10       15.57       18.67      8.04 o 
   5  11  10      116.07      128.90     11.56 o 
   6  11  10        0.50       -5.48     11.90 o 
  -8  12  10      196.72      213.73     13.66 o 
  -7  12  10       44.79       38.55      8.75 o 
  -6  12  10      176.26      155.29      9.43 o 
  -5  12  10      142.21      177.03      9.15 o 
  -4  12  10       26.63       31.99      7.34 o 
  -3  12  10       20.16       33.82      4.92 o 
  -2  12  10       32.61       32.73      4.86 o 
  -1  12  10      725.48      627.76     14.75 o 
   0  12  10       62.40       74.45      6.37 o 
   1  12  10      192.09      189.26      8.59 o 
   2  12  10        0.06       10.44     10.91 o 
   3  12  10       17.21       12.40     16.37 o 
   4  12  10        3.18        7.94     10.41 o 
   5  12  10        0.09        5.24      8.43 o 
   6  12  10       51.43       50.88     10.15 o 
  -8  13  10        5.04       18.59      8.04 o 
  -7  13  10      124.30      119.62      9.46 o 
  -6  13  10        3.78       11.24     10.41 o 
  -5  13  10      220.66      231.89     16.42 o 
  -4  13  10      372.32      329.25     11.38 o 
  -3  13  10       64.62       54.61      5.53 o 
  -2  13  10      184.94      181.33      7.52 o 
  -1  13  10       38.48       49.32      5.23 o 
   0  13  10      353.80      337.75     10.53 o 
   1  13  10      212.33      197.90      9.59 o 
   2  13  10      198.60      204.41     12.62 o 
   3  13  10      108.67      118.78     10.52 o 
   4  13  10       58.38       54.11      8.75 o 
   5  13  10       19.57       30.95      8.75 o 
   6  13  10        0.00       -7.68      8.04 o 
  -8  14  10       54.72       57.93     13.89 o 
  -7  14  10      324.76      377.86     16.79 o 
  -6  14  10       45.30       54.23      7.17 o 
  -5  14  10      140.65      153.54      9.02 o 
  -4  14  10       81.45       92.07      7.09 o 
  -3  14  10      120.59      134.02      8.77 o 
  -2  14  10      768.99      766.33     16.31 o 
  -1  14  10       23.87       28.78      4.92 o 
   0  14  10       74.71       70.63      6.28 o 
   1  14  10      134.32      132.50      7.34 o 
   2  14  10      570.19      597.25     43.15 o 
   3  14  10       72.34       72.00      9.12 o 
   4  14  10        0.59        2.98      7.72 o 
   5  14  10       31.45       39.34      8.42 o 
   6  14  10        0.02        4.96      8.42 o 
  -7  15  10       10.47       29.49      7.62 o 
  -6  15  10      111.63      130.53      9.52 o 
  -5  15  10        3.55       18.81      5.53 o 
  -4  15  10       54.85       59.65      6.42 o 
  -3  15  10        3.94       12.86      5.33 o 
  -2  15  10       20.13       38.12      5.19 o 
  -1  15  10      162.36      163.62      7.93 o 
   0  15  10      155.36      130.23      7.87 o 
   1  15  10        0.04       -2.89      4.32 o 
   2  15  10       49.24       49.59      8.42 o 
   3  15  10       65.95       61.41      9.92 o 
   4  15  10        5.52       12.23      7.34 o 
   5  15  10        3.65        9.92      8.75 o 
   6  15  10      104.00      110.65     12.57 o 
  -7  16  10       38.22       58.94      9.45 o 
  -6  16  10      553.85      644.77     19.05 o 
  -5  16  10        1.39        0.18      5.05 o 
  -4  16  10      154.55      143.93      8.73 o 
  -3  16  10        9.63        7.08      5.52 o 
  -2  16  10       30.09       29.94      4.83 o 
  -1  16  10       52.74       54.37      5.89 o 
   0  16  10       22.84       14.38      5.00 o 
   1  16  10       50.96       69.21      7.14 o 
   2  16  10      113.48       88.81     19.34 o 
   3  16  10      197.70      196.70     14.38 o 
   4  16  10       17.16       23.17      8.75 o 
   5  16  10        0.00        5.09      8.43 o 
  -7  17  10       56.21       67.89      8.35 o 
  -6  17  10       28.26       44.88      7.14 o 
  -5  17  10       36.29       23.45      7.44 o 
  -4  17  10       68.76       68.50      8.43 o 
  -3  17  10       28.86       40.99      6.62 o 
  -2  17  10       18.37        9.24      4.68 o 
  -1  17  10       22.23       20.31      5.12 o 
   0  17  10      253.92      264.58      9.64 o 
   1  17  10      298.29      338.59     14.41 o 
   2  17  10       23.09       34.40      8.42 o 
   3  17  10        0.50        6.94      7.72 o 
   4  17  10        4.49       -4.87      7.62 o 
   5  17  10        3.35       -1.29      8.04 o 
  -7  18  10       39.75       28.38     14.38 o 
  -6  18  10       10.94        8.40      6.45 o 
  -5  18  10        2.70       -1.57      6.87 o 
  -4  18  10        4.16       -2.20      5.13 o 
  -3  18  10       62.40       66.30      7.54 o 
  -2  18  10       61.11       57.18      6.12 o 
  -1  18  10      128.10      134.46      7.63 o 
   0  18  10      534.65      485.44     16.58 o 
   1  18  10       82.98      105.42      8.49 o 
   2  18  10      162.80      153.52     11.92 o 
   3  18  10        7.20       20.92      7.62 o 
   4  18  10        1.99        0.00     10.91 o 
   5  18  10        2.74        3.97     10.91 o 
  -7  19  10       25.86       33.10      8.33 o 
  -6  19  10       84.72       77.33      8.47 o 
  -5  19  10      228.22      238.58     13.34 o 
  -4  19  10      155.43      172.21     10.06 o 
  -3  19  10      280.74      284.59     10.31 o 
  -2  19  10       30.26       33.17      5.42 o 
  -1  19  10       36.87       34.25      5.32 o 
   0  19  10       24.80       41.91      7.16 o 
   1  19  10       22.73       25.42      6.16 o 
   2  19  10        0.05        5.95      7.72 o 
   3  19  10      251.56      251.47     15.43 o 
   4  19  10        9.91        7.44     14.38 o 
   5  19  10       68.69       79.96     11.22 o 
  -7  20  10       60.89       53.44      9.82 o 
  -6  20  10       19.15        3.97      7.14 o 
  -5  20  10        0.16        5.15      5.80 o 
  -4  20  10       21.00       22.81     10.91 o 
  -3  20  10       78.32       89.56      6.84 o 
  -2  20  10      376.91      360.16     13.31 o 
  -1  20  10        2.04        7.91      4.53 o 
   0  20  10       12.88       24.85      5.29 o 
   1  20  10      242.19      224.00     12.90 o 
   2  20  10       65.80       59.93      9.45 o 
   3  20  10        2.88        2.65      7.34 o 
   4  20  10        1.67       -8.04      8.04 o 
   5  20  10       32.08       39.28     10.45 o 
  -7  21  10       12.59       12.03      8.04 o 
  -6  21  10        9.44       -0.16      6.64 o 
  -5  21  10       86.33       99.08     10.45 o 
  -4  21  10        7.02        7.33      8.45 o 
  -3  21  10      102.73      115.56     11.60 o 
  -2  21  10       42.38       53.13      5.83 o 
  -1  21  10       14.04        5.92      4.92 o 
   0  21  10      187.83      183.21      9.51 o 
   1  21  10       69.61       83.92      8.35 o 
   2  21  10      108.03      137.47     12.96 o 
   3  21  10        4.14       19.34      8.42 o 
   4  21  10        5.65       17.85     12.89 o 
   5  21  10       20.60        0.00     11.90 o 
  -6  22  10       28.99       24.49      7.00 o 
  -5  22  10       43.92       71.95      9.45 o 
  -4  22  10      286.54      280.17     12.23 o 
  -3  22  10      206.03      237.93     14.37 o 
  -2  22  10       93.82       87.28     14.38 o 
  -1  22  10       51.23       60.27      9.04 o 
   0  22  10       19.39       19.73      5.29 o 
   1  22  10       22.43       29.59     10.56 o 
   2  22  10      447.12      423.32     19.49 o 
   3  22  10        8.53        0.99      9.92 o 
   4  22  10      154.00      167.63     18.85 o 
  -6  23  10        3.13        0.00      9.92 o 
  -5  23  10        0.82      -10.91     10.91 o 
  -4  23  10       41.31       55.55     14.88 o 
  -3  23  10        5.30       13.25      5.80 o 
  -2  23  10       17.56       -2.98     10.91 o 
  -1  23  10        6.22        9.16      5.67 o 
   0  23  10      125.60      134.91      9.50 o 
   1  23  10       96.19       87.57      8.77 o 
   2  23  10      292.17      294.28     16.47 o 
   3  23  10       97.59       96.75     11.56 o 
   4  23  10        0.14        2.94      8.75 o 
  -6  24  10       13.86       18.96      8.75 o 
  -5  24  10      209.83      224.00     15.38 o 
  -4  24  10       47.83       42.72     12.17 o 
  -3  24  10      270.77      293.61     25.29 o 
  -2  24  10        4.42        4.77     13.89 o 
  -1  24  10       23.48       19.66      7.62 o 
   0  24  10        8.82        2.74      7.19 o 
   1  24  10       29.64       34.99      7.24 o 
   2  24  10       35.92       53.56     13.89 o 
   3  24  10       27.12       40.44     10.41 o 
   4  24  10        1.90        0.00     11.90 o 
  -6  25  10        0.66        0.00     10.91 o 
  -5  25  10       41.89       47.69     10.52 o 
  -4  25  10        0.56       -1.98      9.42 o 
  -3  25  10       28.56       45.63     12.89 o 
  -2  25  10       76.50       91.25     15.87 o 
  -1  25  10        4.76       13.26      7.62 o 
   0  25  10        1.62        4.12      7.52 o 
   1  25  10        0.23        2.50      6.89 o 
   2  25  10       18.60       44.03      9.45 o 
   3  25  10        2.74       10.87      8.75 o 
   4  25  10       30.67       24.41     12.40 o 
  -5  26  10       16.63        7.94     11.90 o 
  -4  26  10        3.09      -11.90     11.90 o 
  -3  26  10       51.01       85.30     14.88 o 
  -2  26  10        9.70       14.88     11.90 o 
  -1  26  10        5.48        4.53      5.31 o 
   0  26  10        9.22        8.66      7.94 o 
   1  26  10      341.75      332.84     16.83 o 
   2  26  10       48.68       58.52     13.89 o 
   3  26  10       57.25       60.54     10.72 o 
  -5  27  10       17.82       12.07      8.33 o 
  -4  27  10       33.74       34.72     14.88 o 
  -3  27  10       30.67       44.61     12.99 o 
  -2  27  10        5.63       -3.97     10.91 o 
  -1  27  10      253.34      258.60     27.99 o 
   0  27  10       58.05       68.15      8.30 o 
   1  27  10       13.00       17.85     12.89 o 
   2  27  10        7.97       -0.99     10.91 o 
   3  27  10        0.00       15.87     12.89 o 
  -5  28  10       26.90       50.59     10.01 o 
  -4  28  10       68.91       87.65     13.89 o 
  -3  28  10        0.38        0.00     10.91 o 
  -2  28  10       24.95       29.76     12.89 o 
  -1  28  10       17.84       41.66     13.89 o 
   0  28  10       67.04       65.37      7.13 o 
   1  28  10      133.13      163.66     19.84 o 
   2  28  10        7.27        5.95     11.90 o 
   3  28  10       11.85        4.75     19.34 o 
  -4  29  10       59.53       77.37     15.87 o 
  -3  29  10        1.42       -8.93     11.90 o 
  -2  29  10       90.74      102.16     16.86 o 
  -1  29  10      103.22      119.03     17.85 o 
   0  29  10       15.71       18.18      6.87 o 
   1  29  10       17.67       23.81      8.93 o 
   2  29  10        1.57        8.61      7.57 o 
  -4  30  10       74.34       82.53     11.16 o 
  -3  30  10        6.29       12.89     13.89 o 
  -2  30  10        1.35       -9.92     10.91 o 
  -1  30  10       28.92       30.75     12.89 o 
   0  30  10        0.59        6.81      6.25 o 
   1  30  10        1.38        9.92      7.72 o 
   2  30  10        0.08       -2.07      7.46 o 
  -3  31  10       74.83       99.19     17.85 o 
  -2  31  10       61.33       63.48     15.87 o 
  -1  31  10       24.93        5.95     11.90 o 
   0  31  10        0.00        8.03      6.38 o 
   1  31  10       34.56       47.02      8.24 o 
  -2  32  10       88.54      101.17     18.85 o 
  -1  32  10        8.77       26.78     12.89 o 
   0  32  10       22.85       21.20     13.39 o 
  -7   0  11       98.72      109.11     15.87 o 
  -5   0  11      163.66      138.86     16.86 o 
  -3   0  11      605.21      643.81     21.01 o 
  -1   0  11      828.81      742.47     34.72 o 
   1   0  11        2.09        4.46      6.45 o 
   3   0  11        1.58      -10.91     10.91 o 
   5   0  11       46.16       48.60     12.89 o 
  -8   1  11       10.88        9.75      8.04 o 
  -7   1  11       10.38       -3.54      8.04 o 
  -6   1  11       56.30       54.28      9.12 o 
  -5   1  11      103.63      116.72     11.22 o 
  -4   1  11        4.55       30.99     16.19 o 
  -3   1  11      237.90      267.02     13.60 o 
  -2   1  11        2.20        5.96      4.56 o 
  -1   1  11       87.71      119.01      6.92 o 
   0   1  11      380.25      445.91     23.04 o 
   1   1  11       22.24       26.54      5.19 o 
   2   1  11        6.21       -6.45      6.45 o 
   3   1  11       57.64       41.27      8.42 o 
   4   1  11        7.91        3.68      7.34 o 
   5   1  11        0.12       12.85     12.40 o 
  -8   2  11        6.51       12.89      9.12 o 
  -7   2  11      252.33      273.70     20.33 o 
  -6   2  11       31.49       35.77      8.75 o 
  -5   2  11       60.85       48.01      8.25 o 
  -4   2  11      643.93      358.22     33.97 o 
  -3   2  11       65.24       74.32      6.03 o 
  -2   2  11        0.19        0.68      3.85 o 
  -1   2  11       95.74       87.46      6.31 o 
   0   2  11       61.56       74.62      6.18 o 
   1   2  11       64.93       68.64      6.15 o 
   2   2  11       94.81       94.73      9.82 o 
   3   2  11       42.79       47.63      8.42 o 
   4   2  11        5.71       -7.34      7.34 o 
   5   2  11      120.11      136.95     12.26 o 
  -8   3  11       69.99       70.86     10.85 o 
  -7   3  11        1.23        6.94      8.93 o 
  -6   3  11       12.78        8.58      8.04 o 
  -5   3  11      107.66      126.00     11.22 o 
  -4   3  11      573.77      589.11     30.25 o 
  -3   3  11      151.22      153.34      7.49 o 
  -2   3  11      101.46      107.07      9.91 o 
  -1   3  11        1.30        7.62      4.79 o 
   0   3  11      116.46      128.14      7.28 o 
   1   3  11       25.86       28.40      5.15 o 
   2   3  11      122.58      106.16      9.82 o 
   3   3  11       18.79       14.75      8.04 o 
   4   3  11        0.16       -2.48      7.01 o 
   5   3  11        7.14       26.04      8.33 o 
  -8   4  11       19.08       24.30      9.12 o 
  -7   4  11       73.84       81.33     11.22 o 
  -6   4  11        7.84       20.10      9.42 o 
  -5   4  11      207.15      209.81     13.66 o 
  -4   4  11       78.62       98.24      9.43 o 
  -3   4  11       22.66       13.55      4.24 o 
  -2   4  11       30.81       24.74      5.03 o 
  -1   4  11      240.84      244.28      9.15 o 
   0   4  11        1.58       13.48      4.57 o 
   1   4  11      397.98      390.93     12.35 o 
   2   4  11       89.27       69.75      9.45 o 
   3   4  11        8.44        1.13      7.34 o 
   4   4  11       49.98       45.22      8.75 o 
   5   4  11       32.11       34.99     15.37 o 
  -7   5  11        0.11       15.00     11.41 o 
  -6   5  11      149.34      158.79     12.57 o 
  -5   5  11        0.97       13.76     13.53 o 
  -4   5  11      197.63      190.54     12.57 o 
  -3   5  11       75.26       83.54      8.35 o 
  -2   5  11       99.61      108.07      6.81 o 
  -1   5  11       24.65       31.07      4.92 o 
   0   5  11      475.21      484.30     23.59 o 
   1   5  11        1.79       20.19      7.44 o 
   2   5  11        7.76       14.64      7.34 o 
   3   5  11       29.87        6.94      7.72 o 
   4   5  11        3.99        1.98      7.72 o 
   5   5  11        4.03       18.85      8.42 o 
  -7   6  11       58.03       83.00     11.16 o 
  -6   6  11      219.44      236.60     14.68 o 
  -5   6  11      286.20      299.61     27.77 o 
  -4   6  11       73.98       58.12      8.87 o 
  -3   6  11      247.08      205.80      8.67 o 
  -2   6  11        9.32       -1.64      4.08 o 
  -1   6  11      348.72      370.66     12.31 o 
   0   6  11      126.82      131.47      9.32 o 
   1   6  11       48.44       54.88      5.57 o 
   2   6  11       91.83       97.63     10.15 o 
   3   6  11        7.01        1.54      9.42 o 
   4   6  11      219.61      202.77     13.66 o 
   5   6  11       45.44       58.58      9.45 o 
  -7   7  11        0.18        8.61      8.75 o 
  -6   7  11      117.28      129.49     12.40 o 
  -5   7  11      161.23      171.53     14.38 o 
  -4   7  11      148.15      145.94     17.85 o 
  -3   7  11       42.15       62.37      7.80 o 
  -2   7  11        8.35       10.36      4.43 o 
  -1   7  11       41.61       50.09      5.50 o 
   0   7  11       20.15       22.89      5.15 o 
   1   7  11      111.64      102.52      7.49 o 
   2   7  11       92.35       95.69     13.39 o 
   3   7  11       48.09       42.74      9.12 o 
   4   7  11       19.97       30.34      8.42 o 
   5   7  11        9.21        7.07      8.43 o 
  -7   8  11       27.95       31.32      9.74 o 
  -6   8  11        8.84        5.95      7.72 o 
  -5   8  11      124.11      150.82     12.57 o 
  -4   8  11       15.17       21.82      8.42 o 
  -3   8  11       51.97       44.59      5.65 o 
  -2   8  11      217.51      203.64      8.78 o 
  -1   8  11        2.06        7.46      4.46 o 
   0   8  11       38.55       34.50      5.32 o 
   1   8  11       13.69       14.29      4.82 o 
   2   8  11      120.31      130.46     11.16 o 
   3   8  11        1.31       -7.78     12.40 o 
   4   8  11        9.26       10.77     13.39 o 
   5   8  11       84.43       95.22     10.85 o 
  -7   9  11       21.23       12.06     10.91 o 
  -6   9  11        2.22        8.89      8.75 o 
  -5   9  11      377.99      384.21     21.82 o 
  -4   9  11       71.33       89.66     10.15 o 
  -3   9  11      747.82      748.70     19.81 o 
  -2   9  11        0.00        6.76      4.61 o 
  -1   9  11       12.58        4.00      5.16 o 
   0   9  11      111.57      106.35      6.92 o 
   1   9  11       13.69        4.78      5.52 o 
   2   9  11       98.71       93.95      9.82 o 
   3   9  11        1.71       -1.70      7.34 o 
   4   9  11       67.39       78.57      9.82 o 
   5   9  11        0.35       17.26      8.75 o 
  -7  10  11        9.24        5.46      8.42 o 
  -6  10  11      112.66      155.97     13.66 o 
  -5  10  11       16.00       29.99      8.75 o 
  -4  10  11       20.66       37.12      8.75 o 
  -3  10  11       75.77       98.19      8.88 o 
  -2  10  11       54.13       53.48      5.79 o 
  -1  10  11       16.63       11.60      4.41 o 
   0  10  11        7.81       -2.50      6.59 o 
   1  10  11       34.27       29.20      5.90 o 
   2  10  11        4.47        1.10      6.64 o 
   3  10  11       11.67        8.43      7.72 o 
   4  10  11      163.54      184.88     13.66 o 
   5  10  11       14.95       13.89      8.93 o 
  -7  11  11       30.29       36.06     11.90 o 
  -6  11  11       62.13       65.46     10.52 o 
  -5  11  11       24.85       28.76      8.33 o 
  -4  11  11       66.45       71.20     10.52 o 
  -3  11  11      156.69      155.60     11.43 o 
  -2  11  11       60.20       49.29      5.47 o 
  -1  11  11        6.38        4.66      4.30 o 
   0  11  11        1.03        7.70      4.69 o 
   1  11  11       58.52       53.04      7.14 o 
   2  11  11      154.23      168.74     14.38 o 
   3  11  11       14.94       10.91      8.42 o 
   4  11  11        1.70       16.78      7.86 o 
   5  11  11       18.20       11.41      8.33 o 
  -7  12  11        0.01       -0.50      8.42 o 
  -6  12  11        3.29       -1.51     11.90 o 
  -5  12  11       63.87       87.63     11.86 o 
  -4  12  11       88.31       92.72     10.52 o 
  -3  12  11       13.88       19.27      5.90 o 
  -2  12  11       61.72       58.99      5.83 o 
  -1  12  11        6.95       -0.35      4.64 o 
   0  12  11      251.25      235.98     13.60 o 
   1  12  11        0.86       -5.05      5.09 o 
   2  12  11       95.27       91.25     10.15 o 
   3  12  11       43.83       38.24     14.88 o 
   4  12  11      177.19      184.92     14.03 o 
   5  12  11        6.43       10.41      9.12 o 
  -7  13  11       17.05       23.03      9.45 o 
  -6  13  11        4.69        5.54     16.86 o 
  -5  13  11        0.26       -4.49      7.86 o 
  -4  13  11        0.11       10.64      7.62 o 
  -3  13  11      164.94      154.83      9.70 o 
  -2  13  11      109.90      104.87      8.85 o 
  -1  13  11       24.37       20.60      4.80 o 
   0  13  11       93.73       98.16      7.03 o 
   1  13  11        0.94       -1.43      5.67 o 
   2  13  11        1.63       15.61     13.39 o 
   3  13  11       28.81       15.83      8.33 o 
   4  13  11       32.71       31.04      9.92 o 
   5  13  11        6.93       10.68      9.04 o 
  -7  14  11       20.93       29.83     12.89 o 
  -6  14  11       98.23      108.44     11.92 o 
  -5  14  11       53.60       61.50     10.85 o 
  -4  14  11      649.69      669.33     23.85 o 
  -3  14  11       58.23       64.20      7.62 o 
  -2  14  11      107.68      122.01      7.74 o 
  -1  14  11       49.57       49.42      5.79 o 
   0  14  11       11.36       13.58      6.24 o 
   1  14  11      110.06      106.05      8.39 o 
   2  14  11       32.70       26.22      8.04 o 
   3  14  11       12.40        4.46      7.72 o 
   4  14  11        0.32        1.94      8.75 o 
   5  14  11       78.44       72.44     10.85 o 
  -7  15  11      134.49      120.02     16.86 o 
  -6  15  11        7.83        0.84      9.04 o 
  -5  15  11      118.55      146.40     23.31 o 
  -4  15  11       38.06       58.22     16.86 o 
  -3  15  11       63.78       69.54      7.77 o 
  -2  15  11       51.60       65.47      7.73 o 
  -1  15  11      104.39       92.06      6.81 o 
   0  15  11       12.89        6.94      4.96 o 
   1  15  11       11.10        6.78      6.09 o 
   2  15  11        9.85        5.09     10.41 o 
   3  15  11        5.69       -5.05      7.62 o 
   4  15  11        4.33        8.43      8.42 o 
  -6  16  11       11.43       -8.93     10.91 o 
  -5  16  11      199.00      261.86     21.82 o 
  -4  16  11       12.86       27.77     12.89 o 
  -3  16  11       82.42       93.18      8.82 o 
  -2  16  11        1.03       -4.13      4.61 o 
  -1  16  11        0.81        2.01      4.69 o 
   0  16  11       83.00       90.29      7.18 o 
   1  16  11        0.01       10.69      6.38 o 
   2  16  11      104.10      106.56     11.56 o 
   3  16  11        4.56        4.56      8.75 o 
   4  16  11        9.37       13.37     11.90 o 
  -6  17  11        0.09       -1.49      8.42 o 
  -5  17  11       10.07      282.69     62.49 o 
  -4  17  11       46.96       64.68     20.33 o 
  -3  17  11      154.71      179.33     10.85 o 
  -2  17  11       49.51       44.91      6.33 o 
  -1  17  11       68.65       58.26      6.51 o 
   0  17  11        5.23       -4.69      4.69 o 
   1  17  11        0.42       -0.58      5.98 o 
   2  17  11       18.36       31.03      8.75 o 
   3  17  11        7.10        5.79      9.92 o 
   4  17  11        4.52       10.68      9.04 o 
  -6  18  11       79.15      105.14     15.87 o 
  -5  18  11       17.77       28.76     11.90 o 
  -4  18  11       14.14       21.82     12.40 o 
  -3  18  11        5.41       20.33      8.42 o 
  -2  18  11       53.19       55.19      6.68 o 
  -1  18  11       30.66       21.10      5.92 o 
   0  18  11       13.01       13.28      6.44 o 
   1  18  11       30.03       34.04      6.85 o 
   2  18  11        0.74       -3.31     17.36 o 
   3  18  11       50.45       39.68     12.89 o 
   4  18  11       95.01      113.32     13.27 o 
  -6  19  11       67.92       64.47     15.87 o 
  -5  19  11      190.92      164.65     19.84 o 
  -4  19  11       11.30        6.94     11.90 o 
  -3  19  11      107.73      128.94     12.96 o 
  -2  19  11       19.99       24.44      7.40 o 
  -1  19  11       99.49      113.87      8.01 o 
   0  19  11       65.57       64.73      7.77 o 
   1  19  11        6.48       23.31      7.72 o 
   2  19  11       78.08       82.15     17.36 o 
   3  19  11        6.68        2.38      9.92 o 
   4  19  11        4.82        5.83      8.58 o 
  -6  20  11        1.38        1.98     10.91 o 
  -5  20  11       47.54       49.80     10.52 o 
  -4  20  11      123.69      133.90     18.85 o 
  -3  20  11       75.61       64.47     13.89 o 
  -2  20  11       82.10       79.66     12.89 o 
  -1  20  11       65.74       81.52      7.45 o 
   0  20  11       95.36      105.67     10.85 o 
   1  20  11       42.53       55.30     10.45 o 
   2  20  11        1.58       13.89     11.90 o 
   3  20  11        8.70        6.23      8.75 o 
   4  20  11       44.71       39.45     10.45 o 
  -5  21  11       31.04       26.78     12.89 o 
  -4  21  11        0.87      177.55     55.55 o 
  -3  21  11       74.37       79.09     14.63 o 
  -2  21  11        5.12       -1.50     10.24 o 
  -1  21  11       14.29       15.04      5.66 o 
   0  21  11       89.40       75.17      8.12 o 
   1  21  11      298.95      305.12     18.35 o 
   2  21  11       43.98       61.50     14.88 o 
   3  21  11       29.21       20.83     11.90 o 
  -5  22  11       72.21       81.33     15.87 o 
  -4  22  11        2.67        3.61      8.75 o 
  -3  22  11       73.07       82.33     15.87 o 
  -2  22  11        7.72        2.22      6.66 o 
  -1  22  11        0.53        0.23      5.03 o 
   0  22  11        3.89       -3.65      6.09 o 
   1  22  11        0.36        9.70      7.86 o 
   2  22  11      106.09      127.12     12.96 o 
   3  22  11        2.52        0.73      8.04 o 
  -5  23  11        3.24       34.72     13.89 o 
  -4  23  11       13.63       10.91     13.89 o 
  -3  23  11      139.74      136.88     17.85 o 
  -2  23  11       19.91       23.05      7.42 o 
  -1  23  11       66.50       68.85      7.13 o 
   0  23  11        3.40       -6.09      6.09 o 
   1  23  11       21.56       16.86     11.90 o 
   2  23  11       16.13       11.90     11.90 o 
   3  23  11       30.13       64.47     14.88 o 
  -5  24  11      369.83      396.76     27.77 o 
  -4  24  11       34.06       38.68     14.88 o 
  -3  24  11        8.77       18.85     12.89 o 
  -2  24  11      251.17      260.93     16.13 o 
  -1  24  11        9.69       13.42      7.14 o 
   0  24  11       20.00       21.33      8.42 o 
   1  24  11       23.45       25.68      9.45 o 
   2  24  11        2.26        5.65     16.86 o 
  -4  25  11       29.27       33.88     12.34 o 
  -3  25  11      227.19      253.78     33.72 o 
  -2  25  11        3.78       19.84     11.90 o 
  -1  25  11       27.96       36.70     12.89 o 
   0  25  11        1.61       10.06      6.47 o 
   1  25  11        1.44       17.85     12.89 o 
   2  25  11       22.45       24.07     10.91 o 
  -4  26  11        3.14       10.91     12.89 o 
  -3  26  11       55.02       70.42     15.87 o 
  -2  26  11       29.49       10.91     11.90 o 
  -1  26  11        2.87       21.82     11.90 o 
   0  26  11        7.08        3.87      7.34 o 
   1  26  11      178.76      209.29     21.82 o 
   2  26  11       18.26       22.21     15.37 o 
  -3  27  11        0.09        6.94     13.89 o 
  -2  27  11        1.22       12.89     11.90 o 
  -1  27  11        8.06        3.97     12.89 o 
   0  27  11       13.40        7.36      6.71 o 
   1  27  11       76.14       92.25     15.87 o 
  -3  28  11       14.89       23.02     13.79 o 
  -2  28  11      113.69      128.87     12.96 o 
  -1  28  11       33.68       35.71     14.88 o 
   0  28  11       38.35       54.87      8.30 o 
  -1  29  11       22.76       38.68     14.88 o 
  -6   0  12       74.53      104.15     16.86 o 
  -2   0  12      914.19      955.55     30.25 o 
   0   0  12       48.37       38.68      8.42 o 
   2   0  12      197.42      225.16     20.83 o 
   4   0  12       21.54       39.68     13.89 o 
  -7   1  12        7.25       15.37      9.82 o 
  -6   1  12       70.28       65.43     12.40 o 
  -5   1  12        1.28       -4.88     10.91 o 
  -4   1  12       96.75      123.65     11.86 o 
  -3   1  12       62.77       73.48     10.15 o 
  -2   1  12      204.94      255.71     17.75 o 
  -1   1  12        8.62       20.26      5.42 o 
   0   1  12        1.63       -0.27      4.92 o 
   1   1  12       93.89       90.40     15.37 o 
   2   1  12       77.00      107.74     11.16 o 
   3   1  12        0.55       -2.98      7.72 o 
   4   1  12       13.86       10.61      8.04 o 
  -7   2  12       92.44      110.24     12.62 o 
  -6   2  12        1.01      -10.35     12.89 o 
  -5   2  12       28.28       21.92      8.56 o 
  -4   2  12      138.59      172.68     35.71 o 
  -3   2  12       61.75       82.24     10.15 o 
  -2   2  12       33.33       57.31      6.30 o 
  -1   2  12        3.42        2.31      5.63 o 
   0   2  12      163.16      125.74      7.80 o 
   1   2  12       18.06       13.56      7.34 o 
   2   2  12       70.80       94.23     15.37 o 
   3   2  12       29.26       38.46      9.04 o 
   4   2  12        2.36        6.56      8.04 o 
  -7   3  12       56.96       62.93     11.56 o 
  -6   3  12       45.59       46.68     10.15 o 
  -5   3  12      132.39      152.22     12.96 o 
  -4   3  12       13.22       19.16      8.75 o 
  -3   3  12       72.10       83.61     12.89 o 
  -2   3  12        5.60        6.89      5.00 o 
  -1   3  12        7.26       23.24      5.16 o 
   0   3  12        9.35       11.67      5.19 o 
   1   3  12        1.73        9.40      7.34 o 
   2   3  12       19.96       15.31      9.92 o 
   3   3  12      188.60      194.59     14.03 o 
   4   3  12       29.09       22.32      8.42 o 
  -7   4  12       90.22      100.27     12.62 o 
  -6   4  12        5.63       -1.90      8.04 o 
  -5   4  12       16.53       16.28     10.15 o 
  -4   4  12       46.51       49.00      9.45 o 
  -3   4  12       30.88       43.13      9.42 o 
  -2   4  12       47.10       52.30      6.30 o 
  -1   4  12      287.38      316.95     11.00 o 
   0   4  12       16.83       19.42      5.12 o 
   1   4  12      124.78      149.91     12.26 o 
   2   4  12      101.59       96.22     10.52 o 
   3   4  12       55.36       61.10     13.39 o 
   4   4  12       15.02       23.17      8.75 o 
  -7   5  12        6.78       21.42     15.87 o 
  -6   5  12        1.43       -6.94      8.42 o 
  -5   5  12       74.58       56.90     12.40 o 
  -4   5  12        0.80       -2.14      8.00 o 
  -3   5  12      249.75      234.84     23.31 o 
  -2   5  12       90.95       93.13     10.16 o 
  -1   5  12      377.79      400.76     12.38 o 
   0   5  12       22.45       33.17      6.03 o 
   1   5  12      208.99      242.47     17.85 o 
   2   5  12        8.62       14.75      8.04 o 
   3   5  12        4.22        8.43      7.72 o 
   4   5  12        4.57        3.88     13.39 o 
  -6   6  12       38.28       53.68     10.15 o 
  -5   6  12       17.45        5.00      8.33 o 
  -4   6  12       15.06        3.47     11.41 o 
  -3   6  12        3.03        0.05      9.42 o 
  -2   6  12      249.97      256.92     10.02 o 
  -1   6  12        0.94       15.75      6.75 o 
   0   6  12       70.06       73.60      6.56 o 
   1   6  12        0.27       12.19      7.34 o 
   2   6  12      170.49      207.20     14.37 o 
   3   6  12      151.94      166.77     24.80 o 
   4   6  12        0.09       10.41      9.12 o 
  -6   7  12      170.83      197.78     15.07 o 
  -5   7  12       39.39       53.49      9.82 o 
  -4   7  12       14.41        1.21      8.04 o 
  -3   7  12       35.15       31.30     13.89 o 
  -2   7  12        0.06       10.09      4.98 o 
  -1   7  12        7.42       12.59      5.19 o 
   0   7  12       37.33       25.07      5.53 o 
   1   7  12       45.63       54.81      9.04 o 
   2   7  12        8.29       26.57      8.43 o 
   3   7  12       50.38       60.57     10.52 o 
   4   7  12        3.84        9.36      8.75 o 
  -6   8  12       29.13       29.18     10.15 o 
  -5   8  12       70.30       71.92     10.52 o 
  -4   8  12       44.02       76.23     18.85 o 
  -3   8  12       24.93       18.33      7.90 o 
  -2   8  12       75.40       79.57      6.87 o 
  -1   8  12      341.97      293.70     10.64 o 
   0   8  12        5.68       18.49      5.19 o 
   1   8  12      132.99      147.67     12.26 o 
   2   8  12       16.75       10.95      8.04 o 
   3   8  12        0.09        2.61      7.62 o 
   4   8  12       52.63       43.73      9.82 o 
  -6   9  12        2.05       -8.39     10.41 o 
  -5   9  12       36.15       31.81      9.74 o 
  -4   9  12        4.14        2.98      8.42 o 
  -3   9  12        2.03       13.39      7.72 o 
  -2   9  12       19.95       21.72      5.44 o 
  -1   9  12       61.01       72.86      6.56 o 
   0   9  12      414.65      438.10     13.51 o 
   1   9  12       33.76       34.79      8.42 o 
   2   9  12       18.55       17.85      7.72 o 
   3   9  12       70.69       69.86     10.15 o 
   4   9  12        8.89       21.90      9.04 o 
  -6  10  12        2.93        2.98      8.42 o 
  -5  10  12        0.17        2.37      9.04 o 
  -4  10  12        3.71       -3.75      8.04 o 
  -3  10  12      109.38       84.38     10.77 o 
  -2  10  12      234.23      239.50     10.16 o 
  -1  10  12      133.62      119.74      8.13 o 
   0  10  12        0.01       17.35      6.01 o 
   1  10  12        8.98        2.25      7.62 o 
   2  10  12        0.92       -8.04      8.04 o 
   3  10  12       25.06       26.86      9.04 o 
   4  10  12       62.23       58.52     10.15 o 
  -6  11  12       38.53       52.65     10.52 o 
  -5  11  12        9.64       26.78      9.45 o 
  -4  11  12       61.80       78.81     10.52 o 
  -3  11  12      193.15      191.48     14.03 o 
  -2  11  12       17.71       16.65      4.94 o 
  -1  11  12       61.31       83.74      7.16 o 
   0  11  12       13.78       13.34      5.29 o 
   1  11  12        9.62        8.75     20.33 o 
   2  11  12        2.18        2.31      7.34 o 
   3  11  12       57.44       68.80     11.90 o 
   4  11  12        3.40       12.93     12.40 o 
  -6  12  12       11.33        6.45      9.12 o 
  -5  12  12      117.02      141.37     13.27 o 
  -4  12  12       13.03       26.07      8.75 o 
  -3  12  12        2.95        1.96      7.26 o 
  -2  12  12        0.92        1.01      4.83 o 
  -1  12  12       13.25       23.16      7.16 o 
   0  12  12       40.70       28.68     11.44 o 
   1  12  12       15.44       17.36      8.42 o 
   2  12  12       69.19       77.82     10.85 o 
   3  12  12        8.08        6.71     18.35 o 
   4  12  12        5.23       15.95     11.90 o 
  -6  13  12        4.29       -8.04      8.04 o 
  -5  13  12      180.99      185.35     14.97 o 
  -4  13  12        3.97       15.31      8.75 o 
  -3  13  12       10.14       -8.04      8.04 o 
  -2  13  12       79.27       80.80     11.02 o 
  -1  13  12      111.98      110.19      7.68 o 
   0  13  12        0.78        9.04      6.04 o 
   1  13  12       40.85       66.48     11.41 o 
   2  13  12      240.58      231.43     15.38 o 
   3  13  12        0.27       -7.86      7.86 o 
  -6  14  12       21.11       17.19      9.45 o 
  -5  14  12        5.12       13.20     16.86 o 
  -4  14  12        0.29       -7.44      7.72 o 
  -3  14  12        0.13        8.97      8.75 o 
  -2  14  12        1.38        7.27      6.30 o 
  -1  14  12       66.02       68.75      6.78 o 
   0  14  12       21.98       27.07      6.96 o 
   1  14  12       47.15       46.26      9.29 o 
   2  14  12        4.70       16.51      8.93 o 
   3  14  12        6.59        3.62      8.04 o 
  -5  15  12       22.02       31.53     12.89 o 
  -4  15  12       17.12       15.79      9.04 o 
  -3  15  12        0.47       -7.12      8.04 o 
  -2  15  12       95.02       86.40      8.96 o 
  -1  15  12       43.88       42.26      6.75 o 
   0  15  12      283.52      270.36     12.75 o 
   1  15  12       47.98       65.93     10.41 o 
   2  15  12        7.61       12.89     16.86 o 
   3  15  12        4.38        1.65      8.33 o 
  -5  16  12        4.04       12.97      9.45 o 
  -4  16  12       20.39       40.88     11.16 o 
  -3  16  12       79.61       85.30     16.86 o 
  -2  16  12      221.91      216.55     11.61 o 
  -1  16  12        4.34        2.45      5.62 o 
   0  16  12        1.54       14.01      6.75 o 
   1  16  12       39.16       60.64     14.38 o 
   2  16  12        3.31        9.84      8.33 o 
   3  16  12       20.75       19.34      9.82 o 
  -5  17  12      105.68      124.98     18.85 o 
  -4  17  12       28.62       26.29      9.82 o 
  -3  17  12        3.78       13.77      9.42 o 
  -2  17  12       55.54       55.25     13.89 o 
  -1  17  12        6.18        3.37      5.62 o 
   0  17  12       12.96       22.72      8.39 o 
   1  17  12       21.56       28.25      8.75 o 
   2  17  12       52.12       35.33      9.04 o 
   3  17  12        2.19        4.01      8.75 o 
  -5  18  12        0.67      -11.90     11.90 o 
  -4  18  12       34.89        5.95     12.89 o 
  -3  18  12      100.15      119.99     12.62 o 
  -2  18  12       22.21       17.52      6.87 o 
  -1  18  12       64.28       74.26      7.41 o 
   0  18  12       17.41       22.63      6.82 o 
   1  18  12       51.73       55.11     10.15 o 
   2  18  12       21.71       17.85     19.84 o 
  -5  19  12        1.38       -9.92     10.91 o 
  -4  19  12        4.29        3.97     11.90 o 
  -3  19  12        3.59        2.98     11.90 o 
  -2  19  12        4.33        4.03      7.00 o 
  -1  19  12       75.94       76.15      8.77 o 
   0  19  12       93.28      117.81      9.70 o 
   1  19  12        0.00        4.10      7.86 o 
   2  19  12        0.06       -1.86      9.42 o 
  -4  20  12       18.73       31.74     12.89 o 
  -3  20  12        2.63       -3.97     10.91 o 
  -2  20  12        2.17        4.53      8.04 o 
  -1  20  12       90.13      132.57     10.83 o 
   0  20  12       35.18       46.13      9.82 o 
   1  20  12       57.90       66.64     10.85 o 
   2  20  12        3.46        9.42      9.12 o 
  -4  21  12      177.59      164.65     19.84 o 
  -3  21  12       37.68       23.81     12.89 o 
  -2  21  12       11.78       -2.07     12.89 o 
  -1  21  12        0.68       24.80     11.90 o 
   0  21  12        5.72        8.20      7.08 o 
   1  21  12        2.21        2.98     12.89 o 
  -3  22  12        0.15      -10.91     10.91 o 
  -2  22  12       36.95       37.10     10.15 o 
  -1  22  12        0.90        0.99      8.42 o 
   0  22  12        7.73        3.66      7.64 o 
   1  22  12        1.26        3.34      9.45 o 
  -3  23  12        2.87       13.89     11.90 o 
  -2  23  12       33.37       23.14     13.61 o 
  -1  23  12        2.15       -5.95      9.12 o 
   0  23  12       29.44       16.86     12.89 o 
   1  23  12        4.38      -10.91     11.90 o 
  -2  24  12       31.99       43.19     11.41 o 
  -1  24  12      109.30      133.90     19.84 o 
   0  24  12        3.19        1.36      8.33 o 
  -5   0  13      205.32      105.14     37.69 o 
  -3   0  13        1.06       10.91     12.89 o 
  -1   0  13      160.15      149.29     14.88 o 
   1   0  13       41.01       39.68     12.89 o 
   3   0  13        2.12       -6.94     11.90 o 
  -5   1  13       36.53       20.68      8.31 o 
  -4   1  13        3.73       -8.06      8.06 o 
  -3   1  13      299.81      296.44     16.47 o 
  -2   1  13       69.73       68.45      7.18 o 
  -1   1  13        0.17        8.57      6.16 o 
   0   1  13      151.14      168.77     13.33 o 
   1   1  13       10.74       34.08     13.39 o 
   2   1  13        3.11       -5.22      8.04 o 
   3   1  13        3.95       -6.47      8.04 o 
  -5   2  13       29.89       20.25      9.49 o 
  -4   2  13       32.96       20.83      9.12 o 
  -3   2  13        4.01        8.66      8.45 o 
  -2   2  13        1.84        1.20      5.73 o 
  -1   2  13       65.12       70.51      8.73 o 
   0   2  13       45.98       55.56      9.82 o 
   1   2  13       12.06       24.95      9.04 o 
   2   2  13        0.01        9.72      8.75 o 
   3   2  13        4.61       -1.90     18.35 o 
  -5   3  13        1.13        6.45     10.41 o 
  -4   3  13       74.25       69.57     15.87 o 
  -3   3  13       13.74       19.25      9.45 o 
  -2   3  13       75.78       86.20      7.41 o 
  -1   3  13       82.80       73.03      7.41 o 
   0   3  13        5.02       18.10     21.33 o 
   1   3  13        0.74       -3.47     11.41 o 
   2   3  13        1.00        5.83      9.42 o 
   3   3  13        0.24        0.24      8.75 o 
  -5   4  13        7.11        8.89      8.53 o 
  -4   4  13       38.10       56.88     12.40 o 
  -3   4  13       74.16       69.93     10.52 o 
  -2   4  13       10.43       11.55      5.53 o 
  -1   4  13       95.58      104.83      7.91 o 
   0   4  13        6.87        6.94      7.72 o 
   1   4  13        1.00        0.50      8.42 o 
   2   4  13       65.98       45.38     10.15 o 
   3   4  13        2.39       10.79      9.42 o 
  -5   5  13        5.72        4.96      8.42 o 
  -4   5  13      125.37      168.19     14.37 o 
  -3   5  13      136.89      141.84     13.66 o 
  -2   5  13       19.92        7.96      7.05 o 
  -1   5  13       16.18       22.22      6.18 o 
   0   5  13       69.48       54.88     12.89 o 
   1   5  13        2.68        1.98      8.42 o 
   2   5  13       11.55        0.65      8.04 o 
   3   5  13        7.98       -2.72     16.86 o 
  -5   6  13       36.99       33.67     11.68 o 
  -4   6  13      402.46      426.54     20.30 o 
  -3   6  13       21.26       32.02     11.29 o 
  -2   6  13        1.09        9.71      7.05 o 
  -1   6  13      151.99      162.80      9.29 o 
   0   6  13      102.44      114.81     11.86 o 
   1   6  13       73.09       73.90     11.56 o 
   2   6  13        0.26       -8.43      8.43 o 
   3   6  13        0.15       -0.71      8.75 o 
  -5   7  13       62.98       54.22     16.37 o 
  -4   7  13       23.64       27.59      9.45 o 
  -3   7  13      117.57      121.03     12.96 o 
  -2   7  13       63.19       60.87     11.74 o 
  -1   7  13       44.26       49.98      6.68 o 
   0   7  13        8.61       -1.81      5.84 o 
   1   7  13       16.30       22.51     10.41 o 
   2   7  13        0.03       -7.44     10.41 o 
  -5   8  13      101.81      119.10     14.03 o 
  -4   8  13        2.50       -0.50      8.42 o 
  -3   8  13       32.40       35.13      9.68 o 
  -2   8  13       22.55       17.04      6.76 o 
  -1   8  13       34.85       58.32      6.94 o 
   0   8  13        3.33       11.43      8.75 o 
   1   8  13        1.53        2.21      9.04 o 
   2   8  13        5.43       -3.55      8.33 o 
  -5   9  13       23.93       41.03     11.56 o 
  -4   9  13       11.42       -8.33      8.33 o 
  -3   9  13       52.98       57.64     16.57 o 
  -2   9  13        8.24       19.20      7.14 o 
  -1   9  13        0.14       -0.74      5.36 o 
   0   9  13      189.76      200.34     14.73 o 
   1   9  13        3.25        6.59      8.75 o 
   2   9  13        5.54       -3.97      8.04 o 
  -5  10  13       13.63        8.36     14.38 o 
  -4  10  13       21.93       -0.36      8.75 o 
  -3  10  13       27.52       40.63     10.15 o 
  -2  10  13        1.11        9.62      7.40 o 
  -1  10  13       23.85       26.74      6.06 o 
   0  10  13       34.23       38.69     12.40 o 
   1  10  13       63.76       61.18     20.33 o 
   2  10  13       28.55       26.46      9.74 o 
  -4  11  13        7.76       -1.49     11.41 o 
  -3  11  13      109.30      137.31     13.89 o 
  -2  11  13       34.24       33.04      7.54 o 
  -1  11  13        1.50       -2.86      6.73 o 
   0  11  13      208.92      187.47     14.37 o 
   1  11  13       16.47       25.29      9.82 o 
   2  11  13       23.86       23.88      8.75 o 
  -4  12  13       10.72       -5.46      9.12 o 
  -3  12  13       12.10       30.82     12.89 o 
  -2  12  13       34.48       30.00      7.62 o 
  -1  12  13        6.69        9.13      5.62 o 
   0  12  13        0.08       11.17      8.04 o 
   1  12  13        2.00        6.63      8.75 o 
   2  12  13       21.82       37.43     10.91 o 
  -4  13  13       16.75       13.78     14.38 o 
  -3  13  13       40.33       70.10     11.22 o 
  -2  13  13        2.92        8.60      6.87 o 
  -1  13  13        0.09        0.09      5.19 o 
   0  13  13       13.02       18.29     13.89 o 
   1  13  13       51.71       53.15     15.37 o 
   2  13  13       67.08       71.87     11.56 o 
  -4  14  13        9.36       14.88     12.89 o 
  -3  14  13        0.31       11.83     20.33 o 
  -2  14  13       17.49       27.73      7.77 o 
  -1  14  13       38.80       54.56     14.03 o 
   0  14  13       13.17       10.91      9.12 o 
   1  14  13        7.62        1.59     14.38 o 
  -4  15  13       88.88       98.71     12.96 o 
  -3  15  13       90.73       75.17     11.86 o 
  -2  15  13       16.58       19.51      7.44 o 
  -1  15  13        4.47       -1.20      6.25 o 
   0  15  13       57.70       54.60     10.85 o 
   1  15  13        4.04        4.52      8.58 o 
  -3  16  13        0.26        7.86      9.04 o 
  -2  16  13       28.14       19.84     11.90 o 
  -1  16  13        0.38       -3.35     10.41 o 
   0  16  13       14.89       21.43      9.74 o 
   1  16  13       19.19       15.87      9.29 o 
  -3  17  13       51.70       43.56     10.45 o 
  -2  17  13        2.75        4.96      8.42 o 
  -1  17  13        2.97       -8.97     12.40 o 
   0  17  13        0.70        4.76      8.75 o 
  -2  18  13       21.75       32.73     12.89 o 
  -1  18  13       20.07       -1.98     11.90 o 
   0  18  13       10.47        8.93      9.12 o 
  -2   0  14        5.15        2.98     11.90 o 
   0   0  14      149.56      198.38     20.83 o 
  -3   1  14       29.29       11.23      9.43 o 
  -2   1  14        2.07      -14.38     14.38 o 
  -1   1  14       86.16       89.13      8.41 o 
   0   1  14       19.91       41.31     10.15 o 
  -3   2  14       24.86       33.13     10.45 o 
  -2   2  14        6.89       -7.87      7.87 o 
  -1   2  14       11.66        8.42      7.24 o 
   0   2  14        1.65       16.72      9.45 o 
  -3   3  14      170.12      173.27     15.38 o 
  -2   3  14       10.82       -1.31      8.75 o 
  -1   3  14       10.03        5.49      6.65 o 
   0   3  14        3.31       11.86      8.75 o 
  -3   4  14      120.46      111.30     13.27 o 
  -2   4  14      163.30      132.35     12.96 o 
  -1   4  14        0.13        6.88      6.71 o 
   0   4  14        6.26       17.85      9.82 o 
  -3   5  14       78.33       73.77     11.56 o 
  -2   5  14       17.02       17.82      9.45 o 
  -1   5  14      108.12      132.77     16.40 o 
   0   5  14       13.68       24.94      9.45 o 
  -2   6  14        0.06        2.48      8.42 o 
  -1   6  14        8.73       15.77     10.78 o 
   0   6  14       47.76       66.48     14.38 o 
  -2   7  14        1.35       -3.47      9.12 o 
  -1   7  14       22.01       23.27      7.24 o 
  -2   8  14       70.52       57.42     11.16 o 
  -1   8  14       13.27       25.94      7.81 o 
                                                 
